# Supplementary material for: Associations of hyponatremia and SIADH with increased mortality, young age and infection parameters in patients with tuberculosis
Source: PLoS One. 2022 Oct 13;17(10):e0275827. doi: 10.1371/journal.pone.0275827 (PMC9560481; doi:10.1371/journal.pone.0275827)
Supplement: S1 Table — Sheet 1 includes data points of patients with hyponatremia in the study. Sheet 2 includes the caption. (XLSX) [file pone.0275827.s001.xlsx]

## Sheet: HypoNaKohorte
PatID	epiBDat	epiEDat	epiNr	epiDuration	epiNAmin	epiNAGLUerr	NaSeverityMild	NaSeverityModerate	NaSeverityProfound	SIADTest	SIAD
1000001	2004-06-23	2004-07-23	1		133		1			0
1000001	2005-06-06	2005-06-16	2	10	131		1			0
1000001	2005-08-30	2005-09-08	3	9	131		1			0
1000001	2005-11-09	2005-11-16	4	7	133		1			0
1000001	2006-03-15	2006-04-14	5		133		1			0
1000006	2004-01-08	2004-02-07	1		134		1			0
1000008	2004-03-09	2004-03-27	1	18	131		1			0
1000011	2004-03-29	2004-04-28	1		134		1			0
1000011	2006-05-20	2006-05-26	2	6	134		1			0
1000012	2004-03-09	2004-03-10	1	1	135		1			0
1000012	2004-03-26	2004-04-25	2		131		1			0
1000012	2004-05-07	2004-06-06	3		130			1		0
1000013	2004-07-02	2004-08-01	1		135		1			0
1000016	2006-03-02	2006-04-01	1		135		1			0
1000017	2004-01-20	2004-02-19	1		124				1	0
1000017	2004-03-09	2004-04-08	2		122				1	0
1000018	2010-05-14	2010-05-16	1	2	134		1			0
1000018	2010-06-01	2010-07-01	2		133		1			0
1000019	2004-12-20	2005-01-19	1		134		1			0
1000019	2007-01-30	2007-03-01	2		131		1			0
1000019	2019-02-01	2019-03-03	3		129			1		0
1000024	2004-02-20	2004-03-21	1		134		1			0
1000024	2004-05-25	2004-06-24	2		135		1			0
1000031	2004-06-02	2004-07-02	1		133		1			0
1000034	2007-03-30	2007-04-01	1	2	135		1			0
1000036	2004-04-13	2004-05-04	1	21	134		1			0
1000036	2004-07-20	2004-08-19	2		133		1			0
1000037	2004-03-19	2004-04-18	1		122				1	0
1000037	2004-09-06	2004-10-06	2		122				1	0
1000037	2004-12-30	2005-01-29	3		131		1			0
1000037	2005-02-01	2005-03-03	4		123				1	0
1000038	2012-02-10	2012-03-11	1		131		1			0
1000051	2004-03-10	2004-03-13	1	3	135		1			0
1000051	2004-03-18	2004-04-17	2		128			1		0
1000051	2004-04-30	2004-05-30	3		129			1		0
1000058	2007-05-23	2007-05-25	2	2	134		1			0
1000066	2009-09-03	2009-09-04	1	1	133		1			0
1000066	2009-09-06	2009-09-08	2	2	135		1			0
1000066	2010-02-08	2010-03-10	3		132		1			0
1000066	2010-06-07	2010-06-25	4	18	134		1			0
1000066	2010-08-20	2010-09-19	5		134		1			0
1000066	2012-02-16	2012-03-17	6		134		1			0
1000066	2012-10-29	2012-11-28	7		133		1			0
1000066	2012-12-14	2013-01-13	8		134		1			0
1000066	2013-04-05	2013-05-05	9		134		1			0
1000066	2013-07-22	2013-08-21	10		130			1		0
1000066	2013-12-03	2014-01-02	11		134		1			0
1000066	2014-03-31	2014-04-30	12		135		1			0
1000066	2016-10-10	2016-10-12	13	2	134		1			0
1000066	2016-11-07	2016-11-10	14	3	133		1			0
1000066	2017-02-28	2017-03-30	15		129			1		0
1000066	2017-04-22	2017-05-22	16		130			1		0
1000066	2017-11-27	2017-12-17	17	20	133		1			0
1000066	2017-12-23	2018-01-22	18		134		1			0
1000066	2018-03-06	2018-03-26	19	20	132		1			0
1000066	2018-03-31	2018-04-03	20	3	134		1			0
1000066	2018-04-12	2018-04-14	21	2	135		1			0
1000070	2004-03-11	2004-04-10	1		134		1			0
1000070	2005-04-26	2005-05-26	2		135		1			0
1000070	2006-08-11	2006-09-10	3		133		1			0
1000070	2007-04-30	2007-05-30	4		134		1			0
1000070	2008-08-12	2008-08-15	5	3	132		1			0
1000070	2008-12-04	2008-12-05	6	1	134		1			0
1000070	2012-05-08	2012-06-07	7		135		1			0
1000070	2012-06-20	2012-07-20	8		126			1		0
1000070	2012-10-23	2012-11-22	9		133		1			0
1000070	2013-04-02	2013-05-02	10		135		1			0
1000070	2013-07-12	2013-08-11	11		135		1			0
1000070	2014-01-28	2014-02-27	12		134		1			0
1000070	2014-06-06	2014-07-06	13		129			1		0
1000070	2014-10-06	2014-11-05	14		128			1		0
1000070	2015-04-08	2015-05-08	15		134		1			0
1000070	2015-05-11	2015-06-10	16		133		1			0
1000070	2015-06-29	2015-07-29	17		128			1		0
1000070	2015-09-09	2015-10-09	18		129			1		0
1000070	2015-10-28	2015-11-27	19		133		1			0
1000070	2015-12-21	2016-01-20	20		131		1			0
1000070	2016-01-25	2016-02-24	21		127			1		0
1000070	2016-03-14	2016-04-13	22		132		1			0
1000070	2016-05-18	2016-06-17	23		126			1		0
1000070	2016-08-03	2016-09-02	24		126			1		0
1000070	2016-11-09	2016-12-09	25		130			1		0
1000070	2017-02-15	2017-03-17	26		129			1		0
1000070	2017-05-16	2017-05-19	27	3	134		1			0
1000070	2017-05-23	2017-06-22	28		130			1		0
1000074	2004-08-18	2004-09-17	1		133		1			0
1000076	2009-08-11	2009-09-10	1		135		1			0
1000079	2012-08-27	2012-09-26	1		135		1			0
1000089	2006-05-16	2006-06-15	1		128			1		0
1000096	2005-09-26	2005-09-27	1	1	134		1			0
1000096	2010-10-26	2010-11-25	2		135		1			0
1000096	2011-03-17	2011-03-18	5	1	135		1			0
1000096	2011-03-29	2011-04-28	6		132	135	1			0
1000096	2011-10-20	2011-11-19	7		133		1			0
1000096	2012-04-21	2012-04-28	9	7	133		1			0
1000096	2014-08-01	2014-08-31	12		135		1			0
1000098	2006-07-25	2006-07-31	1	6	135		1			0
1000099	2004-08-04	2004-09-03	1		135		1			0
1000099	2004-12-07	2004-12-09	2	2	132		1			0
1000099	2005-01-26	2005-01-29	3	3	133		1			0
1000099	2005-02-02	2005-02-08	4	6	135		1			0
1000099	2006-08-08	2006-09-07	5		129			1		0
1000101	2004-01-13	2004-01-22	1	9	134		1			0
1000101	2005-05-11	2005-05-28	2	17	115				1	0
1000101	2006-07-10	2006-07-12	3	2	130			1		0
1000106	2004-03-25	2004-04-24	1		132		1			0
1000108	2004-03-08	2004-03-22	1	14	135		1			0
1000108	2004-06-01	2004-07-01	2		135		1			0
1000108	2005-02-04	2005-03-06	3		135		1			0
1000108	2005-07-23	2005-08-22	4		135		1			0
1000108	2007-08-02	2007-09-01	5		133	135.664	1			0
1000108	2009-03-17	2009-04-16	7		135		1			0
1000108	2010-02-12	2010-02-13	10	1	131	134.984	1			0
1000108	2010-04-13	2010-04-14	13	1	135		1			2
1000111	2004-11-12	2004-11-26	1	14	135		1			0
1000111	2005-06-23	2005-07-23	2		135		1			0
1000111	2005-10-31	2005-11-30	3		135		1			0
1000111	2006-05-08	2006-06-07	4		124				1	0
1000112	2005-02-02	2005-03-04	1		135		1			0
1000112	2005-06-16	2005-07-16	2		135		1			0
1000112	2007-07-13	2007-08-12	3		135		1			0
1000114	2004-01-15	2004-01-19	1	4	133		1			0
1000114	2004-01-26	2004-02-02	2	7	134		1			0
1000132	2004-01-02	2004-01-13	1	11	133		1			0
1000132	2004-03-09	2004-03-12	2	3	135		1			0
1000132	2004-05-30	2004-06-09	3	10	135		1			0
1000132	2004-08-07	2004-09-06	4		135		1			0
1000132	2004-10-30	2004-11-02	5	3	134		1			0
1000132	2004-12-01	2004-12-31	6		135		1			0
1000134	2012-12-17	2013-01-16	1		135		1			0
1000135	2004-06-14	2004-06-18	1	4	133		1			0
1000137	2004-04-08	2004-04-09	1	1	135		1			0
1000137	2004-04-11	2004-04-12	2	1	135		1			0
1000137	2004-10-09	2004-10-21	3	12	123				1	0
1000137	2004-10-23	2004-10-24	4	1	133		1			0
1000137	2006-02-26	2006-02-28	5	2	135		1			0
1000140	2004-01-31	2004-02-04	1	4	130			1		0
1000155	2004-05-10	2004-06-09	1		135		1			0
1000158	2006-02-08	2006-03-10	1		135		1			0
1000158	2006-06-15	2006-06-24	2	9	131		1			0
1000161	2004-01-01	2004-01-13	1	12	125			1		0
1000161	2004-06-07	2004-06-07	2	0	135		1			0
1000161	2005-05-30	2005-06-29	3		133		1			0
1000161	2005-08-29	2005-09-28	4		129			1		0
1000161	2005-10-17	2005-10-21	5	4	132		1			0
1000161	2005-11-11	2005-11-18	6	7	131		1			0
1000161	2005-11-25	2005-12-07	7	12	133		1			0
1000161	2005-12-21	2005-12-22	8	1	135		1			0
1000161	2005-12-24	2005-12-29	9	5	134		1			0
1000161	2006-01-13	2006-01-16	11	3	135		1			0
1000161	2006-01-22	2006-01-25	12	3	135		1			0
1000161	2006-02-26	2006-03-03	13	5	135		1			0
1000161	2006-03-27	2006-03-29	14	2	135		1			0
1000161	2006-04-26	2006-05-26	15		131		1			0
1000161	2006-06-06	2006-07-06	16		132		1			0
1000161	2006-07-31	2006-08-30	17		128			1		0
1000161	2006-09-11	2006-10-11	18		133		1			0
1000161	2006-10-30	2006-11-29	19		132		1			0
1000161	2006-12-04	2007-01-03	20		129			1		0
1000161	2007-08-13	2007-09-12	21		134		1			0
1000163	2007-04-10	2007-04-11	6	1	135		1			0
1000163	2013-01-11	2013-02-10	9		135		1			0
1000163	2013-04-26	2013-05-26	10		132		1			0
1000171	2008-07-22	2008-08-21	1		135		1			0
1000171	2009-03-05	2009-04-04	2		132		1			0
1000173	2004-01-08	2004-02-07	1		132		1			0
1000173	2004-03-02	2004-04-01	2		133		1			0
1000173	2004-04-27	2004-05-27	3		134		1			0
1000173	2004-06-24	2004-07-24	4		135		1			0
1000173	2004-07-30	2004-08-29	5		135		1			0
1000173	2004-11-04	2004-12-04	6		134		1			0
1000173	2005-01-11	2005-02-10	7		133		1			0
1000173	2005-05-03	2005-06-02	8		134		1			0
1000173	2005-06-28	2005-07-28	9		134		1			0
1000173	2005-09-19	2005-10-19	10		135		1			0
1000173	2005-10-27	2005-10-27	11	0	135		1			0
1000173	2008-02-26	2008-03-27	12		135		1			0
1000173	2008-10-18	2008-11-17	13		129			1		0
1000173	2008-11-28	2008-12-28	14		128			1		0
1000175	2017-07-17	2017-08-16	1		133		1			1
1000175	2017-12-15	2018-01-14	2		130			1		1	1
1000175	2018-02-09	2018-03-11	3		132		1			0
1000175	2018-06-21	2018-07-21	4		134		1			1	1
1000181	2005-03-08	2005-04-07	1		134		1			0
1000181	2008-02-22	2008-03-23	3		129			1		0
1000181	2008-03-31	2008-04-30	4		135		1			0
1000182	2005-04-16	2005-05-16	1		135		1			0
1000182	2015-02-10	2015-03-04	2	22	135		1			0
1000182	2015-08-30	2015-09-29	3		131		1			0
1000185	2004-06-07	2004-06-09	1	2	134		1			0
1000185	2004-06-10	2004-07-10	2		135		1			0
1000185	2005-10-06	2005-11-05	3		122				1	0
1000185	2006-05-16	2006-06-15	4		131		1			0
1000185	2008-03-04	2008-04-03	5		117				1	2	1
1000199	2004-11-12	2004-12-12	1		134		1			0
1000203	2004-04-29	2004-05-29	1		134		1			0
1000203	2017-12-10	2018-01-09	2		133		1			0
1000205	2005-02-27	2005-03-29	1		129	131.448	1			0
1000205	2005-06-17	2005-06-24	2	7	130			1		0
1000205	2009-10-22	2009-10-26	3	4	134		1			0
1000210	2006-07-03	2006-08-02	1		129			1		0
1000210	2007-07-03	2007-08-02	3		134		1			0
1000212	2005-08-10	2005-08-26	1	16	134		1			0
1000213	2005-03-14	2005-04-13	1		135		1			0
1000225	2010-07-06	2010-07-08	1	2	135		1			0
1000234	2013-03-19	2013-03-22	1	3	134		1			0
1000234	2013-05-22	2013-05-28	2	6	135		1			0
1000234	2013-08-11	2013-09-10	3		132		1			0
1000235	2005-04-04	2005-05-04	1		135		1			0
1000235	2006-01-21	2006-02-07	2	17	133		1			0
1000235	2006-02-23	2006-03-25	3		134		1			0
1000235	2008-01-01	2008-01-03	4	2	135		1			0
1000235	2008-02-24	2008-02-27	5	3	134		1			0
1000235	2008-04-29	2008-05-03	6	4	134		1			0
1000242	2004-04-21	2004-05-21	1		132		1			0
1000242	2004-05-27	2004-06-26	2		134		1			0
1000243	2005-01-30	2005-02-03	1	4	128			1		0
1000243	2005-03-04	2005-03-10	2	6	135		1			0
1000243	2005-03-21	2005-04-20	3		121				1	0
1000245	2005-08-09	2005-08-16	1	7	135		1			0
1000245	2005-10-14	2005-11-13	2		135		1			0
1000245	2005-12-14	2006-01-03	3	20	133		1			0
1000245	2006-01-16	2006-02-15	4		133		1			0
1000253	2004-01-21	2004-02-20	1		133		1			0
1000254	2004-03-10	2004-04-09	1		133		1			0
1000254	2004-04-14	2004-05-14	2		129			1		0
1000254	2004-06-09	2004-07-09	3		135		1			0
1000254	2004-08-11	2004-09-10	4		133		1			0
1000254	2004-11-10	2004-12-10	5		133		1			0
1000254	2005-02-09	2005-03-11	6		133		1			0
1000254	2005-12-07	2006-01-06	7		133		1			0
1000254	2006-06-07	2006-07-07	8		134		1			0
1000255	2008-11-21	2008-11-22	1	1	135		1			0
1000255	2008-11-22	2008-11-23	2	1	135		1			0
1000261	2004-08-10	2004-08-11	1	1	134		1			0
1000261	2005-03-25	2005-03-26	2	1	134		1			0
1000261	2006-03-27	2006-04-05	3	9	134		1			0
1000261	2010-06-16	2010-07-16	4		134		1			0
1000261	2011-10-19	2011-11-18	5		135		1			0
1000268	2004-01-15	2004-02-14	1		135		1			0
1000268	2004-02-16	2004-02-19	2	3	134		1			0
1000268	2004-02-26	2004-02-27	3	1	135		1			0
1000268	2004-03-02	2004-03-04	4	2	134		1			0
1000268	2004-04-13	2004-04-15	5	2	133		1			0
1000268	2004-04-20	2004-04-20	6	0	134		1			0
1000268	2004-04-30	2004-05-10	7	10	129			1		0
1000268	2004-05-14	2004-05-19	8	5	134		1			0
1000268	2006-02-08	2006-02-10	9	2	130			1		0
1000268	2006-02-25	2006-03-27	10		126	129.504		1		0
1000268	2006-03-30	2006-04-06	11	7	126			1		0
1000275	2004-01-03	2004-02-02	1		134		1			0
1000277	2004-01-08	2004-01-14	1	6	130			1		0
1000277	2004-03-11	2004-03-12	2	1	135		1			0
1000277	2004-03-13	2004-03-25	3	12	133		1			0
1000277	2004-04-22	2004-05-22	4		134		1			0
1000277	2004-06-04	2004-06-18	5	14	134		1			0
1000277	2004-08-16	2004-09-01	6	16	133		1			0
1000277	2004-12-02	2005-01-01	7		135		1			0
1000277	2005-01-03	2005-02-02	8		134		1			0
1000280	2005-04-11	2005-04-15	1	4	135		1			0
1000280	2005-08-20	2005-08-29	2	9	131		1			0
1000281	2004-09-14	2004-10-14	1		134		1			0
1000281	2004-11-09	2004-12-09	2		135		1			0
1000281	2004-12-17	2005-01-16	3		127			1		0
1000282	2004-08-11	2004-09-10	1		135		1			0
1000287	2004-02-13	2004-03-14	1		135		1			0
1000287	2004-03-19	2004-04-18	2		134		1			0
1000292	2004-07-13	2004-07-16	1	3	130			1		0
1000299	2012-04-05	2012-04-07	1	2	123				1	0
1000299	2012-04-14	2012-04-30	2	16	124				1	0
1000299	2018-04-28	2018-05-01	3	3	132		1			0
1000299	2018-05-15	2018-05-16	4	1	135		1			0
1000299	2018-06-03	2018-07-03	5		135		1			0
1000300	2004-01-22	2004-02-21	1		116				1	0
1000301	2004-03-29	2004-04-28	1		135		1			0
1000301	2004-06-14	2004-06-21	2	7	135		1			0
1000301	2004-10-22	2004-11-01	3	10	135		1			0
1000301	2004-11-03	2004-12-03	4		132		1			0
1000301	2004-12-13	2005-01-12	5		131		1			0
1000301	2005-02-15	2005-03-03	6	16	134		1			0
1000301	2005-03-29	2005-04-05	7	7	135		1			0
1000301	2005-04-19	2005-04-28	8	9	127			1		0
1000301	2005-06-07	2005-07-07	9		134		1			0
1000301	2005-07-19	2005-08-18	10		131		1			0
1000301	2006-03-31	2006-04-07	11	7	135		1			0
1000301	2006-08-16	2006-08-25	12	9	133		1			0
1000301	2006-08-28	2006-09-27	13		135		1			0
1000302	2004-01-08	2004-01-21	1	13	122	127.304		1		0
1000302	2004-01-26	2004-02-25	2		126	129.672		1		6
1000302	2004-06-03	2004-07-03	3		134		1			0
1000302	2004-08-02	2004-09-01	4		124				1	0
1000309	2008-06-02	2008-06-03	1	1	134		1			0
1000322	2004-01-02	2004-02-01	1		130	133.36	1			0
1000323	2004-01-09	2004-02-08	1		131		1			0
1000323	2004-02-17	2004-03-18	2		127			1		0
1000323	2004-03-19	2004-04-18	3		133		1			0
1000330	2018-03-14	2018-04-13	1		135		1			0
1000335	2010-02-08	2010-03-10	1		128			1		0
1000335	2010-03-16	2010-04-15	2		123				1	0
1000345	2004-01-15	2004-02-14	1		134		1			0
1000346	2004-07-22	2004-08-21	1		130			1		0
1000346	2004-09-15	2004-10-15	2		129			1		0
1000346	2005-01-31	2005-03-02	3		134		1			0
1000349	2004-01-04	2004-01-05	1	1	135		1			2
1000351	2005-06-19	2005-07-19	1		135		1			0
1000353	2006-08-29	2006-09-28	1		134		1			0
1000359	2004-07-18	2004-08-17	2		128	131.6	1			0
1000369	2012-05-03	2012-06-02	1		135		1			0
1000369	2012-06-06	2012-07-06	2		135		1			0
1000371	2004-03-12	2004-03-19	1	7	123				1	0
1000371	2004-05-06	2004-06-05	2		128			1		0
1000371	2004-12-17	2004-12-17	3	0	134		1			0
1000371	2005-02-10	2005-02-17	4	7	135		1			0
1000371	2005-03-03	2005-03-15	5	12	133		1			0
1000371	2005-03-31	2005-04-30	6		131		1			0
1000371	2005-05-04	2005-06-03	7		132		1			0
1000371	2005-06-21	2005-07-21	8		132		1			0
1000371	2005-11-24	2005-12-24	9		135		1			0
1000371	2006-03-09	2006-04-08	10		134		1			0
1000371	2006-04-20	2006-05-20	11		132		1			0
1000372	2006-06-10	2006-07-10	1		134		1			0
1000372	2009-10-01	2009-10-08	2	7	135		1			0
1000372	2011-05-09	2011-05-12	3	3	133		1			0
1000372	2011-06-22	2011-07-22	4		135		1			0
1000372	2011-09-05	2011-10-05	5		135		1			0
1000374	2004-01-21	2004-02-20	1		134		1			0
1000374	2011-07-18	2011-08-17	2		135		1			0
1000378	2005-08-03	2005-09-02	1		135		1			0
1000383	2004-05-28	2004-05-30	1	2	135		1			0
1000383	2005-01-02	2005-02-01	2		133		1			0
1000383	2007-12-04	2008-01-03	3		135		1			0
1000383	2009-01-02	2009-01-05	4	3	134		1			0
1000383	2009-01-26	2009-01-31	5	5	125			1		0
1000383	2009-02-23	2009-03-06	6	11	133		1			0
1000383	2009-03-10	2009-04-09	7		134		1			0
1000383	2009-05-20	2009-06-19	8		130			1		0
1000386	2004-03-15	2004-04-07	1	23	133		1			0
1000386	2004-04-11	2004-04-14	2	3	134		1			0
1000389	2004-02-04	2004-03-05	1		134		1			0
1000389	2005-11-04	2005-12-04	2		134		1			0
1000392	2004-03-08	2004-04-07	1		135		1			0
1000392	2004-06-20	2004-07-20	2		133		1			0
1000392	2004-07-28	2004-08-01	3	4	135		1			0
1000392	2005-01-29	2005-01-31	4	2	134		1			0
1000392	2005-06-27	2005-07-10	5	13	135		1			0
1000392	2005-07-31	2005-08-05	6	5	135		1			0
1000392	2005-09-19	2005-10-19	7		135		1			0
1000392	2006-07-03	2006-08-02	8		134		1			0
1000392	2006-11-14	2006-11-15	9	1	133		1			0
1000392	2007-04-22	2007-04-26	10	4	133		1			0
1000392	2007-06-12	2007-07-12	11		135		1			0
1000392	2007-09-11	2007-10-09	12	28	135		1			0
1000392	2008-01-15	2008-01-17	13	2	132		1			0
1000392	2008-04-06	2008-04-17	14	11	135		1			0
1000392	2008-06-20	2008-06-23	15	3	135		1			0
1000392	2008-07-01	2008-07-31	16		132		1			0
1000392	2008-08-18	2008-08-21	17	3	134		1			0
1000392	2008-09-15	2008-09-30	18	15	132		1			0
1000392	2008-10-07	2008-10-09	19	2	134		1			0
1000392	2008-12-22	2008-12-23	20	1	135		1			0
1000392	2009-01-02	2009-02-01	21		135		1			0
1000392	2009-02-09	2009-03-11	22		132		1			0
1000398	2016-11-27	2016-11-28	1	1	135		1			0
1000405	2004-01-02	2004-01-23	1	21	135		1			0
1000407	2018-01-26	2018-01-27	1	1	134		1			0
1000407	2018-01-29	2018-02-03	2	5	134		1			0
1000414	2007-06-11	2007-07-11	1		135		1			0
1000425	2015-04-23	2015-05-23	1		110				1	0
1000425	2015-07-30	2015-08-29	2		116				1	0
1000425	2015-09-07	2015-10-07	3		130			1		0
1000425	2015-10-16	2015-11-15	4		127			1		0
1000425	2015-11-18	2015-12-18	5		132		1			0
1000425	2016-02-10	2016-03-11	6		132		1			0
1000425	2017-07-07	2017-08-06	7		130			1		0
1000425	2018-07-12	2018-08-11	8		131		1			0
1000425	2018-11-13	2018-12-13	9		134		1			0
1000433	2006-03-08	2006-04-07	1		134		1			0
1000445	2004-06-22	2004-07-22	1		128	133.208	1			0
1000445	2004-08-02	2004-08-04	2	2	135		1			0
1000445	2006-09-27	2006-10-27	3		135		1			0
1000445	2009-10-09	2009-11-08	4		135		1			0
1000445	2010-03-19	2010-04-18	5		135		1			0
1000445	2018-03-14	2018-04-13	6		135		1			0
1000448	2004-01-13	2004-01-19	1	6	129			1		0
1000448	2004-01-26	2004-02-02	2	7	135		1			0
1000450	2004-07-24	2004-08-23	1		133		1			0
1000453	2004-10-03	2004-10-04	1	1	135		1			0
1000458	2014-04-10	2014-04-10	1	0	135		1			0
1000458	2014-04-17	2014-04-19	2	2	135		1			0
1000461	2005-05-25	2005-06-24	1		135		1			0
1000461	2006-03-22	2006-04-21	2		128			1		0
1000467	2004-03-05	2004-03-06	1	1	133		1			0
1000467	2004-03-13	2004-03-14	2	1	135		1			0
1000467	2004-04-14	2004-04-16	3	2	134		1			0
1000467	2004-05-27	2004-06-01	4	5	135		1			0
1000467	2004-06-14	2004-07-07	5	23	131		1			0
1000467	2004-08-20	2004-08-27	6	7	134		1			0
1000467	2004-09-21	2004-09-28	7	7	134		1			0
1000467	2004-11-03	2004-11-03	8	0	135		1			0
1000467	2004-11-29	2004-11-30	9	1	135		1			0
1000467	2005-01-05	2005-01-12	10	7	135		1			0
1000467	2005-02-08	2005-02-11	11	3	135		1			0
1000467	2005-07-27	2005-07-30	12	3	134		1			0
1000467	2006-01-30	2006-02-06	13	7	135		1			0
1000467	2006-11-15	2006-12-15	14		135		1			0
1000467	2007-01-29	2007-02-05	15	7	132		1			0
1000467	2007-03-09	2007-04-08	16		134		1			0
1000467	2007-05-02	2007-06-01	17		134		1			0
1000467	2007-06-11	2007-07-11	18		131		1			0
1000467	2007-07-25	2007-08-24	19		134		1			0
1000467	2007-09-10	2007-10-10	20		134		1			0
1000467	2007-10-22	2007-11-13	21	22	132		1			0
1000467	2008-01-03	2008-02-02	22		132		1			0
1000467	2008-02-18	2008-03-19	23		129			1		0
1000467	2008-03-31	2008-04-30	24		130			1		0
1000467	2008-06-16	2008-07-16	25		133		1			0
1000467	2008-07-28	2008-08-27	26		132		1			0
1000467	2008-11-03	2008-12-03	27		135		1			0
1000467	2008-12-15	2009-01-14	28		135		1			0
1000467	2009-01-23	2009-02-22	29		133		1			0
1000467	2009-03-06	2009-04-05	30		132		1			0
1000467	2009-04-17	2009-05-17	31		135		1			0
1000467	2009-06-05	2009-07-05	32		135		1			0
1000467	2009-07-31	2009-08-30	33		131		1			0
1000467	2009-09-25	2009-10-25	34		131		1			0
1000467	2009-10-26	2009-10-27	35	1	133		1			0
1000467	2009-11-06	2009-12-06	36		133		1			0
1000467	2009-12-14	2010-01-13	37		117				1	0
1000467	2010-01-22	2010-02-08	38	17	131		1			0
1000467	2010-02-11	2010-02-15	39	4	135		1			0
1000467	2010-02-24	2010-02-25	40	1	135		1			0
1000467	2010-02-28	2010-03-04	41	4	130			1		0
1000467	2010-03-10	2010-03-11	42	1	135		1			0
1000467	2010-03-30	2010-03-31	43	1	135		1			0
1000467	2010-05-12	2010-05-26	44	14	135		1			0
1000467	2010-08-25	2010-09-14	45	20	135		1			0
1000467	2011-09-12	2011-09-14	46	2	133		1			0
1000467	2011-09-19	2011-09-22	47	3	130			1		0
1000467	2011-10-10	2011-11-09	48		134		1			0
1000467	2012-01-02	2012-01-16	49	14	133		1			0
1000467	2012-02-06	2012-02-22	50	16	135		1			0
1000467	2012-04-03	2012-05-03	51		135		1			0
1000467	2012-08-22	2012-09-21	52		134		1			0
1000467	2012-12-15	2013-01-14	53		134		1			0
1000467	2013-05-06	2013-06-05	54		131		1			0
1000467	2013-08-05	2013-09-04	55		132		1			0
1000467	2015-02-27	2015-03-01	56	2	134		1			0
1000472	2004-04-13	2004-05-13	1		135		1			0
1000472	2004-06-29	2004-07-29	2		133		1			0
1000472	2004-08-10	2004-09-09	3		130			1		0
1000474	2004-01-09	2004-01-21	1	12	131	135.056	1			0
1000476	2004-01-02	2004-01-10	1	8	129			1		0
1000476	2004-01-27	2004-02-12	2	16	135		1			0
1000476	2005-04-21	2005-05-21	3		131		1			0
1000476	2005-05-27	2005-06-07	4	11	131		1			0
1000478	2004-01-12	2004-02-11	1		126			1		0
1000478	2004-02-17	2004-03-18	2		127			1		0
1000478	2004-03-23	2004-04-22	3		127			1		0
1000478	2004-04-27	2004-05-27	4		128			1		0
1000478	2004-06-08	2004-07-08	5		129			1		0
1000478	2004-07-21	2004-08-20	6		130			1		0
1000478	2004-08-31	2004-09-30	7		128			1		0
1000478	2004-10-12	2004-11-11	8		129			1		0
1000478	2004-12-22	2005-01-21	9		126			1		0
1000478	2005-02-10	2005-03-12	10		125	128.312		1		0
1000478	2005-03-30	2005-04-29	11		128			1		0
1000478	2005-05-10	2005-06-07	12	28	127			1		0
1000478	2005-06-14	2005-07-14	13		121	124.336			1	0
1000478	2005-08-09	2005-09-08	14		127	130.48	1			0
1000478	2005-09-09	2005-10-09	15		127	129.664		1		0
1000478	2005-10-11	2005-11-10	16		128	130.424	1			0
1000478	2005-11-16	2005-12-16	17		129	131.928	1			0
1000478	2005-12-20	2006-01-19	18		130	133.744	1			0
1000478	2006-01-23	2006-02-22	19		127	130.768	1			0
1000478	2006-02-24	2006-03-26	20		126	129.84		1		0
1000478	2006-04-22	2006-05-22	21		127	130.288	1			0
1000478	2006-05-30	2006-06-29	22		127	130.624	1			0
1000478	2006-07-05	2006-08-04	23		127	130.888	1			0
1000478	2006-08-10	2006-09-09	24		127	130.216	1			0
1000478	2006-09-27	2006-10-27	25		127			1		0
1000478	2006-11-17	2006-12-17	26		132		1			0
1000478	2007-01-02	2007-02-01	27		128			1		0
1000478	2007-02-06	2007-03-08	28		128	130.976	1			0
1000478	2007-03-22	2007-04-21	29		129	131.904	1			0
1000478	2007-05-07	2007-06-06	30		129	131.808	1			0
1000478	2007-06-19	2007-07-19	31		126	128.76		1		0
1000478	2007-07-31	2007-08-30	32		126	128.592		1		0
1000478	2007-08-31	2007-09-20	33	20	128	131.768	1			0
1000478	2008-03-12	2008-03-20	35	8	131	135.272	1			0
1000478	2008-04-04	2008-04-07	36	3	135		1			0
1000478	2008-07-07	2008-07-10	38	3	134		1			0
1000478	2010-05-18	2010-06-17	39		135		1			0
1000478	2012-09-19	2012-10-19	40		135		1			0
1000478	2012-11-23	2012-12-23	41		134		1			0
1000478	2013-03-27	2013-04-26	42		123	126.72		1		0
1000478	2013-04-28	2013-05-06	43	8	131		1			0
1000478	2013-05-16	2013-06-15	44		129			1		0
1000478	2013-08-05	2013-08-16	45	11	129			1		0
1000478	2014-03-11	2014-04-10	47		135		1			0
1000478	2014-04-25	2014-04-29	48	4	131		1			0
1000478	2014-08-12	2014-09-11	49		132		1			0
1000478	2015-01-05	2015-02-04	50		134		1			0
1000478	2015-03-10	2015-04-09	51		131		1			0
1000478	2015-05-02	2015-06-01	52		134		1			0
1000478	2015-09-01	2015-10-01	54		132		1			0
1000478	2016-01-27	2016-01-28	55	1	135		1			0
1000478	2018-03-06	2018-04-05	58		135		1			0
1000478	2018-09-04	2018-10-04	59		135		1			0
1000478	2019-01-03	2019-02-02	60		135		1			0
1000483	2004-11-19	2004-11-22	1	3	134		1			0
1000484	2004-02-24	2004-03-25	1		135		1			0
1000484	2005-03-18	2005-04-17	2		124				1	0
1000484	2007-03-07	2007-03-12	3	5	134		1			0
1000484	2008-02-28	2008-03-21	4	22	134		1			0
1000484	2008-06-03	2008-07-03	5		128			1		0
1000484	2008-09-17	2008-10-17	6		133		1			0
1000484	2009-01-07	2009-02-06	7		133		1			0
1000485	2004-08-25	2004-09-24	1		134		1			0
1000485	2015-02-14	2015-03-16	2		135		1			0
1000488	2012-11-16	2012-11-28	1	12	129	132.096	1			0
1000488	2012-12-17	2013-01-16	2		132		1			0
1000488	2013-01-20	2013-02-19	3		131		1			0
1000488	2013-04-09	2013-05-09	4		128			1		0
1000490	2004-01-01	2004-01-05	1	4	133		1			0
1000490	2004-01-07	2004-01-08	2	1	135		1			0
1000490	2004-01-11	2004-01-12	3	1	135		1			0
1000490	2004-01-20	2004-01-22	4	2	132		1			0
1000495	2009-10-14	2009-11-13	1		119				1	0
1000505	2012-09-25	2012-10-25	2		126			1		0
1000508	2004-09-07	2004-10-07	1		134		1			0
1000508	2004-11-30	2004-12-30	2		134		1			0
1000510	2007-02-15	2007-03-17	1		134		1			0
1000510	2007-03-21	2007-04-20	2		131		1			0
1000510	2007-05-02	2007-05-03	3	1	135		1			0
1000510	2007-07-05	2007-07-05	4	0	135		1			0
1000510	2007-07-09	2007-08-08	5		133		1			0
1000523	2005-03-31	2005-04-07	1	7	135		1			0
1000523	2017-11-07	2017-12-07	2		134		1			0
1000523	2017-12-29	2018-01-28	3		135		1			0
1000526	2014-10-06	2014-11-05	1		135		1			0
1000527	2004-01-03	2004-01-04	1	1	134		1			0
1000527	2004-02-16	2004-03-17	2		130			1		0
1000527	2005-02-13	2005-02-14	3	1	134		1			0
1000527	2006-05-15	2006-06-14	5		133		1			0
1000527	2007-11-15	2007-12-15	6		116				1	0
1000533	2004-02-25	2004-02-26	1	1	135		1			0
1000533	2008-07-11	2008-07-14	2	3	134		1			0
1000534	2015-10-27	2015-10-29	1	2	131		1			0
1000534	2015-11-14	2015-11-21	2	7	135		1			0
1000538	2005-06-07	2005-06-16	1	9	134		1			0
1000538	2005-06-21	2005-06-22	2	1	133		1			0
1000538	2005-06-22	2005-06-23	3	1	135		1			0
1000538	2005-06-30	2005-07-01	4	1	134		1			0
1000551	2004-01-28	2004-02-27	1		135		1			0
1000558	2016-12-05	2017-01-04	2		132		1			1
1000561	2014-09-05	2014-10-05	1		116				1	0
1000563	2004-06-24	2004-06-28	1	4	134		1			0
1000563	2004-07-16	2004-07-19	2	3	133		1			0
1000563	2004-07-23	2004-07-24	3	1	135		1			0
1000569	2004-03-15	2004-04-14	1		129			1		0
1000586	2004-04-27	2004-05-27	1		135		1			0
1000586	2004-09-06	2004-10-06	2		133		1			0
1000586	2005-01-19	2005-01-21	3	2	135		1			0
1000586	2005-03-14	2005-04-13	4		135		1			0
1000586	2005-06-16	2005-07-16	5		135		1			0
1000586	2006-04-10	2006-05-10	6		133		1			0
1000586	2017-07-15	2017-07-16	7	1	131		1			0
1000586	2017-09-07	2017-09-18	8	11	133	135.472	1			0
1000586	2018-07-12	2018-08-11	9		133		1			0
1000594	2004-02-03	2004-02-17	1	14	129			1		0
1000598	2005-03-17	2005-04-16	1		135		1			0
1000599	2004-10-07	2004-10-13	1	6	132	134.64	1			0
1000599	2004-10-18	2004-10-20	2	2	134		1			0
1000599	2004-11-03	2004-11-08	3	5	133		1			0
1000599	2004-11-29	2004-12-03	4	4	135		1			0
1000599	2004-12-28	2005-01-27	5		129	132.816	1			0
1000599	2005-03-11	2005-03-14	6	3	135		1			0
1000599	2005-03-21	2005-03-27	7	6	130			1		0
1000599	2005-03-30	2005-04-09	8	10	132		1			0
1000599	2005-05-02	2005-06-01	9		127			1		0
1000599	2005-06-03	2005-06-19	10	16	127			1		0
1000599	2005-07-04	2005-08-03	11		135		1			0
1000603	2005-03-01	2005-03-02	1	1	135		1			0
1000603	2010-07-24	2010-08-23	2		131		1			0
1000606	2004-06-02	2004-06-04	1	2	129			1		0
1000614	2008-11-20	2008-12-20	1		133		1			0
1000616	2004-07-13	2004-07-14	1	1	133		1			0
1000616	2005-12-19	2006-01-18	2		134		1			0
1000616	2009-06-23	2009-07-23	3		135		1			0
1000647	2004-01-06	2004-02-05	1		132		1			0
1000647	2004-02-16	2004-03-17	2		127			1		0
1000647	2004-03-29	2004-04-28	3		127			1		0
1000649	2008-08-27	2008-09-26	1		135		1			0
1000657	2004-01-05	2004-02-04	1		131		1			0
1000657	2004-02-05	2004-02-07	2	2	134		1			0
1000657	2004-05-05	2004-06-04	3		130			1		0
1000657	2005-02-12	2005-03-14	4		134		1			0
1000660	2005-10-15	2005-11-14	1		134		1			0
1000660	2011-07-11	2011-07-15	2	4	130			1		0
1000660	2011-08-03	2011-08-07	3	4	134		1			0
1000660	2011-08-16	2011-08-24	4	8	130			1		0
1000660	2011-09-28	2011-10-05	5	7	126			1		1
1000660	2015-06-24	2015-07-24	6		131		1			0
1000660	2017-08-13	2017-08-16	7	3	133		1			0
1000660	2017-09-01	2017-09-04	8	3	135		1			0
1000660	2017-11-13	2017-11-14	9	1	133		1			0
1000663	2004-11-21	2004-11-29	1	8	130			1		3
1000665	2006-01-12	2006-02-11	1		134		1			0
1000665	2006-10-11	2006-10-13	2	2	134		1			0
1000665	2007-11-17	2007-12-17	3		134		1			0
1000665	2009-07-07	2009-07-09	4	2	134		1			0
1000665	2009-07-15	2009-07-17	5	2	133		1			0
1000665	2010-02-12	2010-03-14	6		131		1			0
1000668	2004-04-13	2004-05-13	4		128			1		0
1000668	2004-06-01	2004-07-01	5		134		1			0
1000669	2004-01-02	2004-01-19	1	17	131		1			0
1000669	2004-01-27	2004-01-30	2	3	135		1			0
1000669	2004-02-04	2004-02-06	3	2	134		1			0
1000669	2004-02-09	2004-02-10	4	1	132		1			1
1000669	2004-02-14	2004-02-17	5	3	134		1			0
1000669	2004-02-23	2004-03-24	6		121				1	0
1000681	2006-03-23	2006-04-22	1		135		1			0
1000681	2009-11-01	2009-12-01	2		132		1			0
1000692	2004-01-04	2004-01-05	1	1	135		1			0
1000693	2004-02-23	2004-03-24	1		133		1			0
1000693	2004-06-04	2004-07-04	2		132		1			0
1000693	2004-07-14	2004-08-13	3		134		1			0
1000693	2005-02-08	2005-03-10	4		135		1			0
1000693	2005-04-20	2005-05-20	5		133		1			0
1000693	2005-07-15	2005-08-14	6		134		1			0
1000693	2006-03-23	2006-04-22	7		134		1			0
1000693	2006-05-18	2006-06-17	8		134		1			0
1000693	2007-09-19	2007-10-19	9		134		1			0
1000693	2007-12-14	2008-01-13	10		132		1			0
1000693	2008-02-14	2008-03-15	11		134		1			0
1000693	2008-07-17	2008-08-16	12		134		1			0
1000693	2008-10-10	2008-11-09	13		128			1		0
1000693	2009-05-05	2009-06-04	14		135		1			0
1000693	2009-08-04	2009-09-03	15		133		1			0
1000693	2009-10-01	2009-10-31	16		135		1			0
1000700	2004-03-25	2004-04-24	1		130			1		0
1000700	2004-05-28	2004-06-07	2	10	128	130.496	1			0
1000700	2004-06-08	2004-06-15	3	7	134		1			0
1000700	2004-06-25	2004-07-25	4		128	132.44	1			0
1000700	2004-08-10	2004-08-21	5	11	121	127.216		1		0
1000700	2004-11-03	2004-11-04	6	1	132		1			0
1000700	2004-12-17	2005-01-16	7		123				1	0
1000704	2004-01-01	2004-01-31	1		130			1		0
1000704	2004-02-04	2004-02-19	2	15	135		1			0
1000704	2004-08-05	2004-09-04	3		135		1			0
1000708	2010-06-29	2010-06-30	1	1	134		1			0
1000716	2004-03-10	2004-04-09	1		133		1			0
1000718	2010-03-22	2010-04-01	1	10	134		1			0
1000724	2012-02-09	2012-03-10	1		127			1		0
1000724	2014-09-23	2014-09-25	2	2	135		1			0
1000724	2014-10-02	2014-11-01	3		135		1			0
1000726	2004-01-02	2004-02-01	1		133		1			0
1000726	2012-07-23	2012-08-02	2	10	122				1	0
1000727	2006-07-01	2006-07-31	1		134		1			0
1000727	2009-03-28	2009-03-30	2	2	133		1			0
1000727	2009-07-28	2009-08-27	3		134		1			0
1000727	2009-09-03	2009-10-03	4		134		1			0
1000727	2009-10-08	2009-11-07	5		135		1			0
1000727	2009-11-12	2009-12-12	6		134		1			0
1000727	2009-12-14	2010-01-13	7		134		1			0
1000727	2010-02-18	2010-03-20	8		134		1			0
1000727	2010-04-08	2010-05-08	9		134		1			0
1000727	2010-05-20	2010-06-11	10	22	134		1			0
1000727	2010-08-05	2010-09-04	11		134		1			0
1000727	2010-10-19	2010-11-18	12		134		1			0
1000727	2010-12-21	2011-01-20	13		134		1			0
1000727	2011-02-01	2011-03-03	14		135		1			0
1000727	2011-03-07	2011-04-06	15		134		1			0
1000727	2011-05-02	2011-06-01	16		135		1			0
1000727	2011-08-05	2011-09-04	17		133		1			0
1000727	2011-09-12	2011-10-12	18		133		1			0
1000727	2018-05-17	2018-05-19	20	2	135		1			0
1000727	2018-09-20	2018-09-28	21	8	127	132.544	1			0
1000727	2018-11-19	2018-11-20	22	1	135		1			0
1000732	2007-05-23	2007-06-22	1		132		1			0
1000735	2004-01-23	2004-01-29	1	6	134		1			0
1000736	2004-01-08	2004-01-13	1	5	126			1		0
1000736	2005-11-23	2005-12-23	2		128			1		0
1000743	2004-06-14	2004-07-05	4	21	134		1			0
1000743	2004-07-09	2004-08-08	5		129	132.72	1			0
1000759	2005-01-31	2005-03-02	1		135		1			0
1000759	2005-04-21	2005-05-21	2		135		1			0
1000762	2004-10-28	2004-11-27	1		131		1			0
1000762	2004-12-07	2005-01-06	2		133		1			0
1000762	2005-01-17	2005-02-08	3	22	132		1			0
1000767	2004-07-02	2004-08-01	1		134		1			0
1000767	2004-11-11	2004-11-12	2	1	135		1			0
1000772	2004-06-08	2004-07-08	1		128			1		0
1000772	2004-09-30	2004-10-30	2		127			1		0
1000772	2005-02-20	2005-02-25	3	5	133		1			0
1000772	2005-03-05	2005-03-14	4	9	133		1			0
1000772	2005-03-20	2005-03-22	5	2	135		1			0
1000772	2005-03-23	2005-04-22	6		134		1			0
1000782	2006-02-23	2006-02-26	1	3	134		1			0
1000782	2006-03-28	2006-04-03	2	6	126	128.64		1		0
1000782	2006-11-21	2006-11-27	3	6	134		1			0
1000782	2006-12-11	2007-01-10	4		135		1			0
1000782	2007-02-12	2007-02-19	5	7	135		1			0
1000782	2007-02-26	2007-03-05	6	7	135		1			0
1000786	2004-01-28	2004-02-07	1	10	130			1		0
1000786	2004-02-11	2004-02-13	2	2	135		1			0
1000791	2006-08-23	2006-09-22	1		135		1			0
1000791	2012-08-21	2012-09-20	2		135		1			0
1000794	2004-04-21	2004-04-22	1	1	135		1			0
1000794	2004-07-20	2004-08-10	2	21	131		1			0
1000801	2004-01-26	2004-02-25	1		127			1		0
1000805	2004-05-03	2004-06-02	1		135		1			0
1000819	2009-11-07	2009-11-08	1	1	134		1			0
1000821	2004-10-06	2004-11-05	1		132		1			0
1000826	2006-09-28	2006-10-28	1		135		1			0
1000827	2004-02-11	2004-02-11	1	0	134		1			0
1000827	2004-02-19	2004-03-20	2		135		1			0
1000827	2008-03-13	2008-04-12	3		132		1			0
1000827	2009-07-01	2009-07-02	4	1	134		1			0
1000827	2009-10-12	2009-11-11	5		135		1			0
1000841	2010-04-09	2010-04-27	1	18	127	130.504	1			0
1000845	2005-07-26	2005-08-25	1		135		1			0
1000845	2013-12-30	2014-01-29	2		134		1			0
1000854	2013-07-16	2013-08-15	1		134		1			0
1000854	2017-11-29	2017-12-28	2	29	131		1			0
1000854	2018-01-31	2018-02-08	3	8	135		1			0
1000854	2018-04-07	2018-04-10	4	3	135		1			0
1000854	2018-08-21	2018-08-22	5	1	134		1			0
1000854	2018-09-28	2018-09-29	6	1	135		1			0
1000854	2019-01-22	2019-01-30	7	8	132		1			0
1000854	2019-02-08	2019-02-17	8	9	134		1			0
1000867	2004-05-28	2004-06-27	1		129	133.824	1			0
1000867	2004-08-10	2004-09-09	3		123	127.512		1		0
1000877	2005-07-12	2005-08-04	1	23	129			1		0
1000888	2004-01-03	2004-01-04	1	1	135		1			0
1000888	2004-01-10	2004-01-11	2	1	134		1			0
1000896	2004-02-24	2004-02-26	1	2	133		1			0
1000896	2004-03-04	2004-03-06	2	2	133		1			0
1000896	2005-02-25	2005-03-27	3		132		1			0
1000897	2005-05-10	2005-06-09	1		135		1			0
1000898	2005-06-13	2005-07-13	1		135		1			0
1000907	2005-02-24	2005-03-03	1	7	129			1		0
1000907	2006-04-19	2006-04-21	2	2	135		1			0
1000907	2006-04-23	2006-04-24	3	1	133		1			0
1000907	2006-04-25	2006-04-26	4	1	134		1			0
1000915	2005-01-31	2005-01-31	1	0	135		1			0
1000915	2016-03-10	2016-04-09	2		134		1			0
1000916	2007-06-20	2007-07-20	1		135		1			0
1000922	2004-03-28	2004-04-27	1		130			1		0
1000928	2004-10-26	2004-11-25	1		135		1			0
1000928	2004-12-27	2005-01-26	2		134		1			0
1000929	2004-01-26	2004-01-29	1	3	133		1			0
1000929	2005-01-20	2005-01-20	2	0	135		1			0
1000929	2005-01-24	2005-02-23	3		132	135.024	1			0
1000941	2004-02-03	2004-03-04	1		134		1			0
1000961	2004-07-05	2004-07-29	1	24	133		1			0
1000970	2004-02-17	2004-03-18	1		135		1			0
1000973	2004-01-03	2004-01-09	1	6	134		1			0
1000973	2004-01-11	2004-01-12	2	1	135		1			0
1000973	2004-12-16	2004-12-18	3	2	132		1			0
1000973	2004-12-24	2004-12-31	4	7	130			1		0
1000981	2004-01-08	2004-02-07	1		130			1		0
1000985	2013-08-15	2013-08-16	1	1	134		1			0
1000985	2013-08-22	2013-08-25	2	3	134		1			0
1000985	2013-09-01	2013-10-01	3		131		1			0
1000999	2004-01-02	2004-02-01	1		123				1	0
1000999	2004-02-02	2004-03-03	2		127			1		0
1000999	2004-03-06	2004-03-26	3	20	126			1		2
1000999	2005-07-11	2005-08-10	4		135		1			0
1000999	2005-10-03	2005-11-02	5		134		1			0
1000999	2006-01-10	2006-01-19	6	9	135		1			0
1000999	2006-12-04	2007-01-03	7		134		1			0
1000999	2011-08-10	2011-09-09	8		135		1			0
1000999	2012-06-12	2012-07-12	9		133		1			0
1000999	2012-07-31	2012-08-30	10		132		1			0
1000999	2012-10-05	2012-11-04	11		133		1			0
1000999	2012-12-07	2013-01-06	12		134		1			0
1000999	2013-02-03	2013-02-04	13	1	130			1		0
1000999	2013-05-24	2013-06-23	14		134		1			0
1001002	2004-04-22	2004-05-22	1		135		1			0
1001002	2004-11-15	2004-12-15	2		133		1			0
1001004	2004-01-03	2004-01-07	1	4	133		1			0
1001004	2004-01-10	2004-02-03	2	24	130			1		0
1001012	2004-08-09	2004-08-20	1	11	130			1		0
1001016	2005-02-26	2005-03-28	3		135		1			0
1001016	2009-08-10	2009-09-09	4		135		1			0
1001016	2011-11-28	2011-12-28	5		132		1			0
1001016	2012-03-02	2012-04-01	6		135		1			0
1001016	2012-04-02	2012-05-02	7		133		1			0
1001016	2012-06-29	2012-07-29	8		134		1			0
1001018	2004-01-02	2004-01-06	1	4	135		1			0
1001018	2005-06-30	2005-07-30	2		135		1			0
1001019	2009-09-29	2009-10-29	1		135		1			0
1001022	2004-01-08	2004-01-09	1	1	135		1			2
1001022	2004-02-08	2004-02-10	2	2	133		1			2
1001022	2004-02-23	2004-02-24	3	1	135		1			2
1001022	2004-03-15	2004-03-17	4	2	135		1			1
1001022	2004-03-19	2004-04-18	5		130			1		0
1001025	2004-01-02	2004-01-09	1	7	135		1			0
1001025	2004-01-16	2004-01-23	2	7	133		1			0
1001025	2004-01-29	2004-02-13	3	15	134		1			0
1001025	2007-11-25	2007-11-29	4	4	132		1			3
1001025	2007-12-20	2008-01-19	5		130			1		0
1001025	2008-01-29	2008-02-28	6		133		1			0
1001030	2009-05-05	2009-05-06	1	1	134		1			0
1001030	2009-06-24	2009-07-24	2		135		1			0
1001061	2005-01-26	2005-02-25	2		131		1			0
1001061	2005-05-09	2005-05-12	4	3	133		1			0
1001061	2005-05-18	2005-06-17	5		131		1			0
1001061	2006-02-24	2006-03-26	6		131		1			0
1001061	2006-04-04	2006-05-04	7		117	121.872			1	0
1001061	2006-05-08	2006-06-07	8		132		1			0
1001069	2004-03-06	2004-04-05	1		130			1		0
1001072	2004-04-14	2004-04-15	1	1	135		1			2
1001077	2005-05-27	2005-06-26	1		128			1		0
1001086	2004-01-21	2004-02-20	1		135		1			0
1001086	2005-08-06	2005-09-05	2		135		1			0
1001091	2004-09-16	2004-09-20	1	4	135		1			0
1001091	2004-09-22	2004-09-23	2	1	135		1			0
1001103	2005-03-13	2005-03-17	1	4	131		1			0
1001109	2004-03-09	2004-03-10	1	1	132		1			0
1001109	2004-11-18	2004-11-25	2	7	132		1			0
1001109	2005-02-02	2005-02-03	3	1	135		1			0
1001109	2005-02-28	2005-03-02	4	2	135		1			0
1001109	2005-03-12	2005-04-11	5		115	122.752			1	0
1001109	2005-04-14	2005-05-14	6		118	125.392		1		0
1001109	2005-05-17	2005-06-16	7		125	127.76		1		0
1001109	2005-06-17	2005-07-17	8		134		1			0
1001115	2004-01-17	2004-01-18	1	1	135		1			0
1001115	2004-01-23	2004-02-02	2	10	132		1			1
1001115	2004-02-23	2004-03-01	3	7	134		1			0
1001119	2006-03-03	2006-03-07	2	4	133		1			0
1001119	2007-04-12	2007-05-12	3		135		1			0
1001119	2007-07-12	2007-08-11	4		134		1			0
1001121	2004-01-29	2004-01-30	1	1	135		1			0
1001121	2004-03-20	2004-04-19	2		133		1			0
1001121	2004-06-07	2004-07-07	3		134		1			0
1001132	2004-04-13	2004-05-13	1		135		1			0
1001132	2006-06-13	2006-07-13	2		135		1			0
1001132	2007-06-19	2007-07-19	3		134		1			0
1001132	2011-07-18	2011-08-17	4		135		1			0
1001132	2012-07-24	2012-08-23	5		128			1		0
1001132	2013-04-15	2013-05-15	6		134		1			0
1001132	2013-07-11	2013-08-10	7		130			1		0
1001160	2004-01-15	2004-02-14	1		135		1			0
1001161	2005-08-17	2005-09-02	2	16	131		1			0
1001164	2008-06-30	2008-07-24	1	24	130			1		0
1001169	2004-03-18	2004-04-17	1		134		1			0
1001169	2004-05-11	2004-06-10	2		135		1			0
1001174	2004-03-02	2004-03-16	1	14	132		1			0
1001176	2004-01-07	2004-01-07	1	0	135		1			0
1001176	2004-01-20	2004-01-23	2	3	133		1			0
1001176	2004-01-26	2004-01-29	3	3	135		1			0
1001176	2004-02-23	2004-02-24	4	1	133		1			0
1001176	2004-03-08	2004-03-11	5	3	135		1			0
1001176	2004-03-13	2004-04-12	6		135		1			0
1001187	2015-09-02	2015-09-28	1	26	135		1			0
1001187	2015-10-05	2015-10-09	2	4	134		1			0
1001187	2015-12-04	2016-01-03	3		134		1			0
1001189	2004-03-03	2004-04-02	1		135		1			0
1001189	2004-07-05	2004-08-04	2		134		1			0
1001203	2009-11-21	2009-11-23	1	2	133		1			0
1001203	2010-01-20	2010-02-03	2	14	133		1			0
1001203	2010-07-21	2010-07-23	3	2	135		1			0
1001213	2004-01-02	2004-02-01	1		122				1	0
1001215	2004-01-07	2004-02-06	1		135		1			0
1001215	2004-04-22	2004-05-22	2		135		1			0
1001215	2004-07-06	2004-08-05	3		135		1			0
1001215	2004-10-12	2004-11-11	4		134		1			0
1001215	2005-01-18	2005-02-17	5		135		1			0
1001218	2011-09-12	2011-09-13	1	1	131	135.248	1			0
1001218	2017-01-04	2017-01-06	2	2	127	131.344	1			0
1001226	2004-01-08	2004-02-07	1		131		1			0
1001226	2004-05-03	2004-05-11	2	8	127			1		0
1001226	2005-01-20	2005-01-21	3	1	133		1			0
1001226	2005-01-26	2005-01-29	4	3	129			1		0
1001226	2005-08-14	2005-08-17	5	3	133		1			2
1001226	2005-08-26	2005-09-25	6		133		1			0
1001226	2006-05-18	2006-05-19	7	1	135		1			0
1001226	2006-05-27	2006-06-26	8		131		1			0
1001226	2006-09-09	2006-10-09	9		130			1		0
1001231	2014-04-03	2014-05-03	1		134		1			0
1001248	2004-07-24	2004-08-23	1		135		1			0
1001256	2004-10-27	2004-11-26	1		133		1			0
1001256	2005-03-30	2005-04-04	2	5	135		1			0
1001256	2005-06-27	2005-06-29	4	2	134		1			0
1001256	2005-11-24	2005-12-24	5		133		1			0
1001256	2006-12-05	2007-01-04	6		128			1		0
1001256	2007-01-27	2007-02-02	7	6	130			1		0
1001256	2007-06-27	2007-06-30	8	3	134		1			0
1001266	2004-12-11	2004-12-12	1	1	134		1			0
1001266	2004-12-15	2004-12-24	2	9	130	133.432	1			0
1001266	2005-05-24	2005-05-31	3	7	131		1			0
1001266	2008-12-16	2008-12-19	4	3	135		1			0
1001266	2009-09-01	2009-10-01	5		129			1		0
1001266	2009-10-06	2009-10-12	6	6	132		1			0
1001266	2009-10-15	2009-10-19	7	4	131		1			0
1001266	2009-10-28	2009-11-21	8	24	134		1			0
1001266	2009-11-25	2009-12-25	9		128			1		0
1001266	2009-12-30	2009-12-31	10	1	135		1			0
1001266	2010-01-25	2010-02-24	12		135		1			0
1001268	2004-03-29	2004-04-08	1	10	133		1			0
1001268	2004-05-01	2004-05-31	2		125			1		0
1001268	2004-06-01	2004-06-02	3	1	134		1			0
1001268	2004-06-04	2004-06-05	4	1	131		1			0
1001268	2004-06-14	2004-06-27	5	13	128			1		0
1001268	2004-06-30	2004-07-01	6	1	135		1			0
1001268	2004-07-04	2004-07-07	7	3	132		1			0
1001268	2004-07-19	2004-08-18	8		125			1		0
1001268	2005-02-28	2005-03-09	9	9	127			1		0
1001268	2005-03-17	2005-03-24	10	7	129	131.472	1			0
1001269	2004-05-16	2004-06-15	1		131		1			0
1001269	2004-08-25	2004-09-24	2		131		1			0
1001269	2007-01-17	2007-01-22	3	5	135		1			0
1001269	2007-06-20	2007-06-28	4	8	130			1		0
1001269	2007-07-06	2007-07-20	5	14	130			1		0
1001269	2007-07-21	2007-07-22	6	1	135		1			0
1001269	2007-08-22	2007-08-23	9	1	135		1			0
1001269	2007-08-28	2007-09-27	10		134		1			0
1001273	2014-05-19	2014-05-22	1	3	134		1			0
1001273	2014-07-08	2014-08-07	3		128	131.936	1			0
1001273	2014-08-08	2014-09-07	4		126	128.688		1		0
1001273	2014-09-08	2014-10-08	5		126	129.576		1		0
1001277	2005-01-11	2005-02-10	1		135		1			0
1001277	2005-07-05	2005-08-04	2		135		1			0
1001277	2009-07-29	2009-08-28	3		134		1			0
1001277	2009-12-15	2010-01-01	4	17	130			1		0
1001277	2010-01-26	2010-02-25	5		135		1			0
1001277	2010-03-04	2010-04-03	6		135		1			0
1001277	2010-06-22	2010-07-22	7		135		1			0
1001277	2011-01-11	2011-02-10	8		133		1			0
1001277	2011-10-06	2011-10-27	9	21	135		1			0
1001288	2007-07-09	2007-07-11	1	2	130	134.56	1			0
1001288	2007-08-28	2007-09-27	2		135		1			0
1001288	2007-12-04	2007-12-05	3	1	134		1			0
1001288	2007-12-18	2008-01-17	4		135		1			0
1001288	2008-02-18	2008-03-19	5		134		1			0
1001291	2013-01-31	2013-03-02	1		135		1			0
1001292	2006-09-25	2006-10-25	1		134		1			0
1001292	2013-06-03	2013-07-03	2		134		1			0
1001294	2004-04-15	2004-04-17	1	2	135		1			0
1001294	2006-12-21	2006-12-22	2	1	133		1			0
1001294	2007-01-06	2007-01-07	3	1	135		1			0
1001295	2010-09-08	2010-09-10	1	2	131		1			0
1001295	2012-03-01	2012-03-12	3	11	132		1			0
1001295	2012-03-15	2012-03-16	4	1	134		1			0
1001295	2014-06-03	2014-07-03	5		128	132.896	1			0
1001313	2009-03-14	2009-03-30	1	16	130			1		0
1001314	2012-05-02	2012-06-01	1		135		1			0
1001314	2012-09-19	2012-10-19	2		132		1			0
1001314	2012-12-06	2013-01-05	3		135		1			0
1001314	2014-06-24	2014-07-24	4		134		1			0
1001317	2010-01-08	2010-01-09	1	1	135		1			0
1001317	2010-05-19	2010-05-20	2	1	135		1			0
1001317	2011-08-24	2011-09-23	3		135		1			0
1001318	2004-01-02	2004-02-01	1		135		1			0
1001318	2004-02-25	2004-03-24	2	28	131		1			0
1001318	2004-03-26	2004-04-03	3	8	133		1			0
1001318	2005-02-04	2005-03-06	4		135		1			0
1001318	2005-05-30	2005-06-02	5	3	135		1			0
1001318	2005-06-23	2005-07-23	6		135		1			0
1001320	2005-04-10	2005-05-10	1		134		1			0
1001320	2005-09-27	2005-10-27	2		132		1			0
1001320	2008-09-28	2008-10-28	3		130			1		0
1001320	2009-09-15	2009-10-15	4		130			1		0
1001320	2009-11-05	2009-12-05	5		134		1			0
1001320	2009-12-10	2010-01-09	6		125			1		0
1001320	2010-06-16	2010-07-16	7		132		1			0
1001320	2011-01-17	2011-01-28	8	11	132		1			0
1001320	2011-09-05	2011-10-05	9		134		1			0
1001320	2011-12-29	2012-01-28	10		133		1			0
1001320	2012-01-31	2012-03-01	11		135		1			0
1001320	2012-05-23	2012-05-28	12	5	134		1			0
1001320	2012-05-30	2012-06-29	13		135		1			0
1001320	2012-07-19	2012-08-18	14		132		1			0
1001320	2012-10-28	2012-11-27	15		128			1		0
1001320	2013-05-02	2013-06-01	16		130			1		0
1001320	2013-07-08	2013-08-07	17		135		1			0
1001320	2013-08-15	2013-09-14	18		128			1		0
1001320	2015-12-02	2016-01-01	19		132		1			0
1001320	2016-08-24	2016-09-23	20		132		1			0
1001320	2017-01-10	2017-02-09	21		124				1	0
1001320	2017-02-10	2017-02-11	22	1	133		1			0
1001320	2017-02-15	2017-02-28	23	13	129			1		1
1001320	2017-03-06	2017-04-05	24		134		1			0
1001320	2017-11-06	2017-11-08	25	2	135		1			0
1001320	2017-11-15	2017-11-17	26	2	135		1			0
1001320	2017-12-07	2018-01-06	27		133		1			0
1001320	2018-07-03	2018-07-25	28	22	132		1			0
1001320	2018-12-17	2019-01-16	29		134		1			0
1001323	2014-05-12	2014-05-14	1	2	135		1			0
1001323	2015-02-20	2015-02-25	2	5	127			1		0
1001323	2015-03-08	2015-04-07	3		122				1	0
1001327	2007-04-06	2007-05-06	1		135		1			0
1001327	2013-08-08	2013-09-07	2		135		1			0
1001327	2015-06-05	2015-07-03	3	28	134		1			0
1001329	2005-08-19	2005-09-18	1		133		1			0
1001330	2004-05-10	2004-05-11	1	1	134		1			0
1001330	2004-05-30	2004-06-29	2		133		1			0
1001330	2016-06-18	2016-07-18	3		131		1			0
1001330	2017-10-24	2017-11-23	4		133		1			0
1001332	2004-03-30	2004-04-29	1		135		1			0
1001332	2004-07-06	2004-08-05	2		134		1			0
1001332	2006-01-10	2006-02-09	3		133		1			0
1001332	2006-03-06	2006-04-05	4		128			1		0
1001332	2006-04-08	2006-05-08	5		133		1			0
1001332	2006-06-13	2006-07-13	6		133		1			0
1001332	2006-08-29	2006-09-05	7	7	131		1			0
1001333	2012-04-17	2012-04-18	1	1	135		1			0
1001333	2013-07-22	2013-07-26	2	4	129	133.32	1			0
1001333	2015-08-03	2015-08-17	4	14	134		1			0
1001333	2015-08-31	2015-09-30	5		131		1			0
1001333	2015-12-07	2015-12-28	6	21	132		1			0
1001333	2016-01-19	2016-02-18	7		134		1			0
1001333	2016-03-19	2016-03-20	8	1	132	135.288	1			0
1001334	2004-04-17	2004-05-17	1		133		1			0
1001335	2008-07-05	2008-07-10	1	5	132		1			0
1001335	2009-04-14	2009-05-14	2		130			1		0
1001339	2004-09-27	2004-10-27	1		134		1			0
1001339	2005-12-19	2006-01-18	2		133		1			0
1001339	2006-11-29	2006-12-29	3		134		1			0
1001339	2007-05-02	2007-06-01	4		135		1			0
1001339	2007-06-28	2007-06-29	5	1	134		1			0
1001339	2007-08-20	2007-08-29	6	9	135		1			0
1001339	2009-01-12	2009-02-11	7		135		1			0
1001340	2005-07-08	2005-07-09	1	1	134		1			0
1001340	2005-07-29	2005-08-28	3		133	135.664	1			0
1001344	2011-09-26	2011-09-27	1	1	134		1			0
1001344	2012-02-02	2012-03-03	2		131		1			0
1001344	2012-08-30	2012-08-31	3	1	135		1			0
1001344	2016-06-19	2016-07-19	4		126			1		0
1001346	2004-03-24	2004-04-23	1		134		1			0
1001346	2005-02-03	2005-03-05	2		132		1			0
1001346	2005-03-08	2005-04-07	3		133		1			0
1001346	2005-09-19	2005-09-26	4	7	120				1	0
1001346	2007-11-19	2007-12-19	5		125			1		0
1001346	2008-09-08	2008-10-08	6		134		1			0
1001346	2010-05-31	2010-06-30	7		126			1		0
1001346	2011-06-08	2011-06-09	8	1	131		1			0
1001346	2011-06-29	2011-07-06	9	7	135		1			0
1001346	2012-06-19	2012-07-19	10		127			1		0
1001346	2012-09-10	2012-09-11	11	1	125			1		0
1001346	2012-09-21	2012-10-21	12		133		1			0
1001346	2012-10-31	2012-11-30	13		133		1			0
1001346	2015-02-11	2015-02-14	14	3	120				1	0
1001346	2018-09-14	2018-10-14	15		132		1			0
1001351	2004-01-13	2004-02-12	1		134		1			0
1001351	2004-03-08	2004-04-07	2		135		1			0
1001351	2004-05-13	2004-05-21	3	8	133		1			0
1001355	2004-06-29	2004-07-18	1	19	132		1			0
1001355	2004-09-09	2004-10-09	2		131		1			0
1001355	2004-10-14	2004-11-13	3		131		1			0
1001355	2004-12-29	2005-01-28	4		132		1			0
1001355	2005-03-15	2005-04-14	5		131		1			0
1001355	2005-06-02	2005-07-02	6		130			1		0
1001355	2005-08-08	2005-09-07	7		129			1		0
1001355	2005-09-13	2005-09-25	8	12	132		1			0
1001355	2005-10-03	2005-11-02	9		123				1	0
1001355	2005-11-04	2005-12-04	10		132		1			0
1001355	2006-01-16	2006-02-15	11		134		1			0
1001355	2006-07-22	2006-07-23	12	1	134		1			0
1001358	2004-03-24	2004-04-23	1		133		1			0
1001358	2004-06-30	2004-07-30	2		126			1		0
1001358	2004-08-02	2004-09-01	3		130			1		0
1001358	2004-11-03	2004-12-03	4		125			1		0
1001358	2006-05-08	2006-05-11	5	3	135		1			0
1001358	2006-08-24	2006-09-23	6		133		1			0
1001363	2004-01-02	2004-01-06	1	4	132		1			0
1001363	2004-01-18	2004-01-20	2	2	130			1		0
1001363	2004-02-06	2004-02-17	4	11	128	135.824	1			0
1001363	2004-03-08	2004-04-07	5		124	132.4	1			0
1001363	2004-04-08	2004-05-08	6		125			1		0
1001365	2004-02-12	2004-03-13	1		124	126.544		1		0
1001365	2004-04-27	2004-05-27	2		130			1		0
1001365	2004-06-14	2004-07-14	3		132	135.12	1			0
1001365	2004-07-22	2004-08-21	4		123	127.032		1		0
1001365	2004-08-25	2004-09-24	5		133		1			0
1001365	2004-09-28	2004-10-28	6		126			1		0
1001365	2005-01-18	2005-02-17	8		132		1			0
1001365	2005-02-23	2005-03-25	9		131	134.912	1			0
1001365	2005-04-05	2005-05-05	10		134		1			0
1001365	2005-05-12	2005-06-11	11		133		1			0
1001365	2005-07-20	2005-08-19	12		130	132.808	1			0
1001365	2005-09-06	2005-10-06	13		134		1			0
1001365	2006-01-24	2006-02-23	17		129	132.336	1			0
1001365	2006-02-27	2006-03-29	18		128			1		0
1001365	2006-04-11	2006-05-11	19		129			1		0
1001365	2006-05-23	2006-06-22	20		132	135.216	1			0
1001365	2006-06-26	2006-07-26	21		132		1			0
1001365	2006-08-02	2006-09-01	22		132		1			0
1001365	2006-09-18	2006-10-18	23		129			1		0
1001365	2006-10-24	2006-11-23	24		132		1			0
1001365	2006-12-12	2007-01-11	25		135		1			0
1001365	2007-04-17	2007-05-17	27		131		1			0
1001365	2007-06-26	2007-07-26	28		131		1			0
1001365	2007-08-07	2007-09-06	29		134		1			0
1001365	2007-09-11	2007-10-11	30		129	132.888	1			0
1001365	2007-10-16	2007-11-15	31		127			1		0
1001365	2007-11-27	2007-12-27	32		125			1		0
1001365	2008-01-24	2008-02-23	33		126			1		0
1001365	2008-03-04	2008-04-03	34		126	129.744		1		0
1001365	2008-04-07	2008-04-11	35	4	134		1			0
1001365	2008-05-28	2008-06-01	36	4	131		1			0
1001367	2004-11-30	2004-12-30	1		133		1			0
1001369	2006-11-24	2006-12-05	1	11	134		1			0
1001369	2006-12-15	2007-01-14	2		135		1			0
1001369	2007-07-13	2007-08-12	3		131	133.736	1			0
1001370	2004-09-16	2004-10-16	1		134		1			0
1001370	2004-11-18	2004-12-18	2		135		1			0
1001370	2005-01-18	2005-01-20	3	2	135		1			0
1001370	2005-01-27	2005-02-26	4		124	133	1			0
1001377	2004-02-03	2004-02-18	1	15	131		1			0
1001377	2004-03-08	2004-04-07	2		127			1		0
1001377	2004-04-21	2004-05-21	3		133		1			0
1001377	2004-07-09	2004-08-08	4		133		1			0
1001377	2004-09-14	2004-10-14	5		133		1			0
1001377	2004-12-01	2004-12-13	6	12	131		1			0
1001377	2004-12-21	2005-01-13	7	23	132		1			0
1001377	2005-01-27	2005-02-26	8		132		1			0
1001377	2005-02-28	2005-03-30	9		130			1		0
1001377	2005-04-04	2005-05-04	10		133		1			0
1001377	2005-05-10	2005-06-09	11		133		1			0
1001377	2005-07-11	2005-08-10	12		132		1			0
1001377	2005-08-17	2005-09-16	13		134		1			0
1001377	2005-09-27	2005-10-27	14		129			1		0
1001377	2005-10-28	2005-11-27	15		131	133.52	1			0
1001377	2006-01-24	2006-02-23	17		133		1			0
1001377	2006-03-14	2006-04-13	18		133		1			0
1001377	2006-04-25	2006-05-25	19		122				1	0
1001377	2006-05-26	2006-06-25	20		128			1		0
1001377	2006-06-29	2006-07-29	21		125			1		0
1001380	2004-04-19	2004-05-19	1		128			1		0
1001382	2004-04-25	2004-04-26	1	1	134		1			0
1001385	2005-02-23	2005-03-25	1		134		1			0
1001385	2005-05-12	2005-06-11	2		128			1		0
1001385	2006-04-24	2006-05-24	3		130			1		0
1001385	2006-06-08	2006-07-08	4		129			1		0
1001385	2007-05-03	2007-06-02	5		123				1	0
1001385	2007-10-09	2007-11-08	6		126			1		0
1001385	2007-11-22	2007-12-22	7		118				1	0
1001395	2010-04-11	2010-05-11	1		134		1			0
1001395	2011-12-22	2012-01-21	2		129			1		0
1001398	2008-07-27	2008-07-29	1	2	125			1		0
1001398	2008-07-31	2008-08-30	2		133	135.928	1			0
1001400	2004-01-02	2004-02-01	1		126			1		0
1001400	2004-02-12	2004-03-13	2		131		1			0
1001400	2004-03-29	2004-04-28	3		133		1			0
1001405	2004-01-11	2004-01-12	1	1	134		1			0
1001405	2004-01-20	2004-01-24	2	4	127			1		0
1001405	2004-01-24	2004-01-28	3	4	127			1		0
1001408	2005-02-06	2005-03-08	1		134		1			0
1001408	2006-05-02	2006-05-02	2	0	135		1			0
1001408	2006-05-04	2006-05-05	3	1	135		1			0
1001408	2006-05-18	2006-06-05	4	18	128			1		0
1001408	2006-06-16	2006-06-17	5	1	135		1			0
1001412	2008-05-28	2008-06-27	1		127			1		0
1001412	2009-03-11	2009-04-10	2		135		1			0
1001414	2004-01-13	2004-02-12	1		135		1			0
1001414	2004-04-18	2004-05-18	2		134		1			0
1001416	2004-12-11	2005-01-10	1		130			1		0
1001416	2006-06-29	2006-07-29	2		135		1			0
1001417	2004-04-05	2004-04-15	1	10	134		1			0
1001417	2006-10-27	2006-10-30	2	3	135		1			0
1001419	2004-04-12	2004-04-29	1	17	133		1			0
1001419	2004-05-07	2004-05-08	2	1	133		1			0
1001419	2004-05-31	2004-06-12	3	12	133		1			0
1001419	2004-06-30	2004-07-30	4		135		1			0
1001426	2005-10-16	2005-11-15	1		133		1			0
1001426	2012-10-23	2012-11-22	2		134		1			0
1001428	2004-03-08	2004-04-07	1		132		1			0
1001429	2005-04-11	2005-04-14	1	3	132		1			0
1001429	2005-06-16	2005-06-17	2	1	135		1			0
1001430	2004-03-17	2004-03-20	1	3	131		1			0
1001430	2004-04-06	2004-04-19	2	13	132	135	1			0
1001433	2009-11-19	2009-12-19	1		135		1			0
1001435	2004-03-09	2004-04-08	1		120				1	1	1
1001435	2004-04-09	2004-04-30	2	21	126			1		5
1001441	2004-02-23	2004-03-24	1		129	132.936	1			0
1001442	2004-11-30	2004-12-30	1		135		1			0
1001442	2005-01-23	2005-02-22	2		133		1			0
1001442	2005-03-06	2005-03-29	3	23	133		1			0
1001442	2006-06-11	2006-06-11	4	0	135		1			0
1001442	2006-07-17	2006-08-16	6		134		1			0
1001443	2004-04-20	2004-05-20	1		134		1			0
1001443	2007-01-24	2007-02-23	2		135		1			0
1001443	2009-01-08	2009-01-09	3	1	135		1			0
1001443	2009-06-24	2009-06-27	4	3	135		1			0
1001443	2009-07-06	2009-07-07	5	1	135		1			0
1001443	2009-11-21	2009-12-21	6		135		1			0
1001443	2013-08-28	2013-09-04	7	7	134		1			0
1001443	2014-01-23	2014-01-27	8	4	135		1			0
1001443	2014-02-05	2014-02-12	9	7	135		1			0
1001443	2014-06-24	2014-07-24	10		131		1			0
1001443	2015-08-18	2015-09-01	11	14	135		1			0
1001443	2016-01-16	2016-01-17	12	1	135		1			0
1001443	2016-11-23	2016-11-24	13	1	134		1			0
1001443	2017-08-14	2017-09-13	14		135		1			0
1001443	2017-10-16	2017-11-15	15		135		1			0
1001446	2004-12-07	2005-01-06	1		135		1			0
1001446	2005-05-11	2005-06-10	2		135		1			0
1001446	2005-08-24	2005-09-23	3		135		1			0
1001446	2005-10-19	2005-11-18	4		135		1			0
1001446	2006-04-26	2006-05-26	5		135		1			0
1001446	2006-05-31	2006-06-30	6		135		1			0
1001446	2007-05-02	2007-06-01	7		133		1			0
1001446	2010-03-03	2010-04-02	8		135		1			0
1001446	2010-07-14	2010-08-13	9		134		1			0
1001446	2010-11-03	2010-12-03	10		135		1			0
1001446	2012-08-29	2012-09-28	11		133		1			0
1001446	2013-02-25	2013-03-27	12		134		1			0
1001446	2014-02-12	2014-03-14	13		135		1			0
1001446	2016-03-02	2016-04-01	14		135		1			0
1001446	2016-04-09	2016-05-09	15		133		1			0
1001446	2017-03-22	2017-04-21	16		134		1			0
1001450	2006-10-05	2006-11-04	1		127			1		0
1001450	2006-11-06	2006-12-06	2		129			1		0
1001452	2009-01-31	2009-03-02	1		135		1			0
1001454	2005-08-01	2005-08-31	1		134		1			0
1001454	2005-11-05	2005-11-05	2	0	129			1		0
1001454	2005-12-30	2006-01-01	3	2	132		1			0
1001454	2006-01-14	2006-02-13	4		134		1			0
1001454	2006-03-06	2006-03-13	5	7	130			1		0
1001454	2006-04-10	2006-05-10	6		130			1		0
1001454	2006-05-15	2006-06-14	7		134		1			0
1001454	2006-06-26	2006-07-26	8		133		1			0
1001454	2006-07-28	2006-08-27	9		131		1			0
1001457	2004-01-05	2004-02-04	1		134		1			2
1001457	2004-08-17	2004-09-16	2		133		1			1
1001457	2004-09-28	2004-10-28	3		131		1			1
1001457	2005-03-02	2005-04-01	4		134		1			0
1001457	2005-08-08	2005-09-07	5		135		1			0
1001457	2006-01-18	2006-02-17	6		132		1			0
1001457	2006-09-18	2006-10-18	7		135		1			0
1001457	2007-10-01	2007-10-31	8		135		1			0
1001457	2008-03-10	2008-04-09	9		134		1			0
1001457	2009-06-30	2009-07-30	10		134		1			0
1001457	2012-06-13	2012-07-13	11		135		1			0
1001459	2004-06-21	2004-07-21	1		135		1			0
1001459	2005-07-01	2005-07-31	2		132		1			0
1001459	2005-09-27	2005-09-28	3	1	130			1		0
1001460	2018-05-13	2018-05-16	1	3	130			1		0
1001466	2004-01-05	2004-02-04	1		126			1		0
1001467	2004-01-02	2004-01-05	1	3	132		1			0
1001467	2004-01-23	2004-02-22	2		135		1			0
1001468	2004-05-29	2004-05-31	1	2	135		1			0
1001468	2004-06-11	2004-06-13	2	2	135		1			0
1001472	2005-03-22	2005-04-21	1		133		1			0
1001474	2004-09-01	2004-10-01	1		135		1			0
1001474	2005-04-08	2005-05-08	2		134		1			0
1001474	2005-05-10	2005-05-24	3	14	134		1			0
1001474	2005-08-23	2005-09-20	4	28	135		1			0
1001474	2005-10-20	2005-10-23	5	3	131		1			0
1001474	2005-10-30	2005-10-31	6	1	135		1			0
1001474	2005-12-06	2005-12-12	7	6	135		1			0
1001474	2006-01-25	2006-02-24	8		132		1			0
1001474	2006-05-09	2006-06-08	9		134		1			0
1001474	2006-07-24	2006-08-23	10		132		1			0
1001474	2006-09-10	2006-10-10	11		119				1	0
1001474	2007-01-10	2007-01-15	12	5	134		1			0
1001474	2007-04-08	2007-04-09	13	1	135		1			0
1001474	2007-06-25	2007-06-27	14	2	135		1			0
1001474	2007-10-01	2007-10-15	15	14	133		1			0
1001474	2007-12-04	2008-01-03	16		135		1			0
1001474	2008-05-17	2008-05-27	17	10	131		1			0
1001474	2008-06-10	2008-07-10	18		134		1			0
1001474	2008-07-28	2008-08-27	19		132		1			0
1001474	2008-10-22	2008-10-23	20	1	135		1			0
1001474	2008-12-18	2009-01-17	21		130			1		0
1001474	2011-04-20	2011-05-03	22	13	134		1			0
1001474	2011-10-05	2011-11-04	23		135		1			0
1001477	2013-03-15	2013-03-16	1	1	130			1		0
1001477	2015-01-17	2015-01-18	2	1	135		1			0
1001477	2015-01-21	2015-01-22	3	1	135		1			0
1001480	2004-02-04	2004-03-05	1		126			1		0
1001480	2004-03-29	2004-04-28	2		134		1			0
1001482	2004-03-17	2004-04-16	1		134		1			0
1001482	2004-06-02	2004-07-02	2		135		1			0
1001482	2005-04-20	2005-05-20	3		135		1			0
1001482	2006-07-12	2006-08-11	4		134		1			0
1001482	2006-12-05	2007-01-04	5		127			1		0
1001482	2007-06-17	2007-07-17	6		131		1			0
1001482	2009-08-12	2009-08-22	7	10	132		1			0
1001482	2009-10-26	2009-11-02	8	7	131		1			0
1001482	2009-11-09	2009-11-13	9	4	132		1			0
1001482	2009-12-04	2010-01-03	10		133		1			0
1001483	2004-01-01	2004-01-31	1		112				1	0
1001485	2004-01-05	2004-02-04	1		123	129.816		1		0
1001489	2009-06-27	2009-07-27	1		131		1			0
1001495	2004-02-23	2004-03-24	1		134		1			0
1001495	2004-05-12	2004-05-14	2	2	131		1			0
1001497	2013-11-14	2013-12-14	1		135		1			0
1001499	2004-03-17	2004-04-16	2		135		1			0
1001499	2004-04-28	2004-05-28	3		135		1			0
1001500	2007-05-31	2007-06-30	1		135		1			0
1001500	2007-07-06	2007-08-05	2		135		1			0
1001500	2010-04-23	2010-05-23	3		134		1			0
1001500	2012-05-15	2012-06-14	4		135		1			0
1001500	2012-07-10	2012-08-09	5		135		1			0
1001500	2012-10-11	2012-11-10	6		131		1			0
1001500	2012-11-20	2012-12-20	7		135		1			0
1001500	2015-09-24	2015-10-12	8	18	135		1			0
1001500	2015-12-11	2016-01-10	10		135		1			0
1001500	2016-02-09	2016-03-10	11		132		1			0
1001500	2017-09-07	2017-10-07	12		132		1			0
1001502	2004-05-17	2004-06-16	1		135		1			0
1001502	2005-07-31	2005-08-01	2	1	135		1			0
1001502	2005-11-25	2005-11-30	3	5	134		1			0
1001502	2010-05-28	2010-05-31	4	3	135		1			0
1001502	2010-06-01	2010-06-03	5	2	128			1		0
1001502	2010-06-08	2010-06-09	6	1	134		1			0
1001502	2010-06-16	2010-06-17	7	1	132		1			0
1001502	2010-08-08	2010-08-10	8	2	135		1			0
1001502	2011-02-02	2011-02-03	9	1	134		1			0
1001502	2011-02-11	2011-02-16	10	5	132		1			0
1001502	2011-03-04	2011-04-03	11		129			1		0
1001503	2004-11-22	2004-11-29	1	7	135		1			0
1001503	2005-03-08	2005-04-07	2		126			1		0
1001503	2005-05-06	2005-06-05	3		128			1		0
1001503	2005-07-13	2005-08-12	4		133		1			0
1001504	2004-01-05	2004-02-04	1		132		1			0
1001509	2004-01-05	2004-01-10	1	5	129			1		0
1001509	2004-01-20	2004-02-19	2		128	130.736	1			0
1001509	2004-02-20	2004-02-23	3	3	131		1			0
1001509	2004-03-12	2004-03-16	4	4	132		1			0
1001509	2005-02-14	2005-03-16	5		134		1			0
1001509	2005-05-03	2005-05-16	6	13	133		1			0
1001509	2005-06-30	2005-07-02	7	2	129			1		0
1001515	2007-10-09	2007-10-23	1	14	135		1			0
1001515	2008-05-31	2008-06-30	2		132		1			0
1001517	2004-01-05	2004-01-19	1	14	135		1			0
1001517	2004-02-23	2004-03-08	2	14	133		1			0
1001517	2004-09-05	2004-09-05	3	0	134		1			0
1001517	2004-10-20	2004-11-02	4	13	135		1			0
1001517	2005-06-15	2005-07-04	5	19	134		1			0
1001517	2005-11-28	2005-12-28	6		133		1			0
1001517	2006-02-08	2006-03-10	7		133		1			0
1001517	2006-04-24	2006-05-02	8	8	134		1			0
1001517	2006-05-20	2006-05-22	9	2	134		1			0
1001517	2006-06-20	2006-07-20	10		133		1			0
1001517	2006-10-06	2006-11-05	11		135		1			0
1001517	2006-11-28	2006-12-03	12	5	132		1			0
1001524	2004-11-02	2004-12-02	1		133		1			0
1001524	2005-09-15	2005-10-15	2		134		1			0
1001529	2006-11-20	2006-11-23	1	3	132		1			0
1001529	2006-12-08	2007-01-07	2		135		1			0
1001532	2007-02-12	2007-02-16	1	4	135		1			0
1001532	2007-03-07	2007-04-06	2		133		1			0
1001532	2007-05-08	2007-05-09	3	1	129	133.128	1			0
1001532	2007-05-29	2007-06-19	4	21	130			1		0
1001532	2007-07-04	2007-08-03	5		132		1			0
1001532	2007-08-19	2007-08-20	6	1	135		1			0
1001532	2008-02-20	2008-03-21	7		133		1			0
1001532	2008-03-25	2008-04-24	8		135		1			0
1001532	2008-06-16	2008-07-16	9		135		1			0
1001532	2008-07-29	2008-08-28	10		123				1	0
1001532	2008-09-26	2008-10-26	11		126			1		0
1001532	2009-01-14	2009-02-13	12		133		1			0
1001532	2009-03-03	2009-03-05	13	2	135		1			0
1001532	2009-03-23	2009-04-19	14	27	125			1		0
1001532	2009-05-05	2009-06-04	15		132		1			0
1001532	2009-06-09	2009-06-15	16	6	127			1		0
1001532	2009-07-07	2009-08-06	17		131		1			1
1001532	2009-08-11	2009-09-10	18		135		1			0
1001532	2009-11-10	2009-12-10	19		123				1	0
1001532	2009-12-15	2010-01-14	20		131		1			0
1001532	2010-01-19	2010-01-29	21	10	126			1		0
1001532	2010-02-23	2010-03-01	22	6	121				1	0
1001532	2010-03-12	2010-03-13	23	1	135		1			0
1001532	2010-03-18	2010-04-17	24		130			1		0
1001532	2011-03-26	2011-04-05	25	10	130			1		0
1001532	2011-06-07	2011-06-14	26	7	130			1		0
1001532	2011-08-06	2011-09-05	27		135		1			0
1001532	2012-06-16	2012-07-16	28		134		1			0
1001532	2012-07-19	2012-08-18	29		135		1			0
1001532	2013-03-29	2013-04-03	30	5	135		1			0
1001532	2013-06-11	2013-06-15	31	4	126			1		0
1001532	2013-06-20	2013-06-27	32	7	134		1			0
1001532	2013-07-11	2013-08-10	33		128			1		0
1001532	2013-09-27	2013-09-28	34	1	134		1			0
1001532	2013-10-07	2013-10-18	35	11	133		1			0
1001532	2013-11-28	2013-12-18	36	20	133		1			0
1001532	2014-01-10	2014-01-14	37	4	133		1			0
1001532	2014-03-11	2014-04-10	39		132		1			0
1001532	2014-04-29	2014-05-29	40		128			1		0
1001532	2014-06-22	2014-06-22	41	0	134		1			0
1001532	2014-06-24	2014-07-07	42	13	129			1		0
1001532	2014-08-02	2014-09-01	43		134		1			0
1001532	2014-09-02	2014-10-02	44		134		1			0
1001532	2014-11-01	2014-12-01	45		131		1			0
1001535	2004-04-20	2004-05-20	1		135		1			0
1001535	2008-11-06	2008-12-06	2		133		1			0
1001535	2010-04-21	2010-05-21	3		126			1		0
1001535	2010-07-15	2010-08-14	4		134		1			0
1001535	2010-09-17	2010-10-17	5		135		1			0
1001535	2014-06-24	2014-07-08	6	14	134		1			0
1001535	2017-11-09	2017-12-09	7		135		1			0
1001541	2004-01-02	2004-02-01	1		134		1			0
1001544	2009-11-26	2009-11-30	1	4	134		1			0
1001545	2004-01-13	2004-01-17	1	4	131		1			0
1001545	2004-02-05	2004-02-12	2	7	132		1			0
1001545	2004-03-02	2004-04-01	3		134		1			0
1001545	2004-07-06	2004-08-05	4		135		1			0
1001545	2004-10-20	2004-10-22	6	2	132		1			0
1001545	2004-10-26	2004-10-27	7	1	135		1			0
1001545	2004-11-09	2004-11-13	8	4	134		1			0
1001545	2004-12-10	2004-12-14	9	4	134		1			0
1001545	2005-02-28	2005-03-01	10	1	135		1			0
1001545	2005-03-06	2005-03-12	11	6	132		1			0
1001545	2005-03-23	2005-03-25	12	2	135		1			0
1001545	2005-05-01	2005-05-31	13		132		1			0
1001545	2005-07-02	2005-07-02	14	0	133		1			0
1001545	2005-07-04	2005-08-03	15		134		1			0
1001545	2005-08-17	2005-09-16	16		132		1			0
1001545	2006-02-03	2006-02-10	17	7	133		1			0
1001545	2006-02-13	2006-03-15	18		134		1			0
1001545	2006-06-02	2006-07-02	19		135		1			0
1001545	2006-07-04	2006-07-11	20	7	131		1			0
1001545	2006-07-20	2006-08-19	21		134		1			0
1001545	2006-09-09	2006-10-09	22		133		1			0
1001547	2005-01-31	2005-02-09	1	9	135		1			0
1001547	2012-12-14	2013-01-13	2		135		1			0
1001549	2004-01-12	2004-02-11	1		131		1			0
1001549	2004-02-12	2004-03-13	2		128	130.472	1			0
1001549	2004-03-16	2004-04-15	3		129			1		0
1001549	2004-05-19	2004-05-20	4	1	132		1			0
1001549	2004-06-12	2004-07-12	5		130	133.384	1			0
1001549	2004-08-10	2004-09-09	6		130	135.496	1			0
1001549	2004-09-16	2004-10-16	7		128			1		0
1001549	2004-10-28	2004-11-27	8		127			1		0
1001549	2004-12-02	2005-01-01	9		129			1		0
1001549	2005-01-04	2005-02-03	10		128			1		0
1001549	2005-02-11	2005-03-13	11		130			1		0
1001549	2005-03-14	2005-04-13	12		129			1		0
1001550	2004-02-16	2004-03-17	1		134		1			0
1001550	2006-02-07	2006-03-09	2		134		1			0
1001550	2007-07-03	2007-07-10	5	7	135		1			0
1001550	2011-04-12	2011-04-14	6	2	133		1			0
1001550	2011-08-03	2011-09-02	7		135		1			0
1001552	2006-01-13	2006-01-14	1	1	133		1			0
1001552	2006-03-06	2006-03-09	2	3	134		1			0
1001552	2009-04-05	2009-04-06	3	1	135		1			0
1001552	2009-09-17	2009-09-23	4	6	133		1			0
1001552	2009-10-02	2009-10-05	5	3	132		1			0
1001552	2009-10-23	2009-10-30	6	7	126			1		0
1001552	2009-11-11	2009-11-14	7	3	132		1			0
1001552	2009-11-25	2009-11-26	8	1	135		1			0
1001552	2009-12-01	2009-12-07	10	6	128			1		0
1001552	2009-12-10	2009-12-11	11	1	135		1			0
1001552	2010-02-05	2010-02-05	12	0	135		1			0
1001552	2010-02-08	2010-02-22	13	14	130			1		0
1001552	2010-03-10	2010-03-17	14	7	133		1			0
1001552	2010-11-22	2010-11-25	15	3	135		1			0
1001552	2011-02-23	2011-03-02	16	7	135		1			0
1001552	2011-05-03	2011-05-04	17	1	135		1			0
1001552	2011-08-17	2011-08-21	18	4	131		1			1
1001552	2011-09-05	2011-09-21	19	16	128	130.472	1			0
1001553	2005-01-31	2005-02-07	1	7	133		1			0
1001555	2004-04-07	2004-04-08	1	1	135		1			0
1001555	2004-10-04	2004-10-06	2	2	134		1			0
1001555	2004-12-03	2004-12-05	3	2	134		1			0
1001560	2004-09-20	2004-10-20	1		134		1			0
1001560	2004-11-05	2004-12-05	2		133		1			0
1001564	2004-11-11	2004-12-11	1		135		1			0
1001564	2007-11-30	2007-12-17	2	17	131		1			0
1001567	2004-01-05	2004-01-08	1	3	128			1		0
1001567	2004-01-15	2004-02-14	2		135		1			0
1001567	2005-07-14	2005-08-13	3		135		1			0
1001567	2006-07-20	2006-08-19	4		135		1			0
1001567	2007-07-26	2007-08-25	5		133		1			0
1001567	2008-09-12	2008-10-12	6		134		1			0
1001567	2009-07-23	2009-08-22	7		134		1			0
1001567	2012-01-04	2012-01-05	8	1	134		1			0
1001567	2013-05-16	2013-06-15	9		134		1			0
1001567	2014-10-02	2014-11-01	10		134		1			0
1001568	2010-08-08	2010-09-07	5		135		1			0
1001571	2004-02-05	2004-02-21	1	16	128			1		0
1001571	2004-02-23	2004-02-24	2	1	134		1			0
1001571	2004-03-03	2004-03-16	3	13	133		1			0
1001571	2004-05-11	2004-06-04	4	24	134		1			0
1001571	2004-07-14	2004-08-13	5		132		1			0
1001571	2004-09-22	2004-09-27	6	5	134		1			0
1001571	2004-10-20	2004-11-19	7		133		1			0
1001571	2004-12-02	2004-12-05	8	3	135		1			0
1001571	2004-12-10	2004-12-13	9	3	135		1			0
1001571	2004-12-16	2005-01-09	10	24	133		1			0
1001571	2005-01-12	2005-01-15	11	3	132		1			0
1001571	2005-02-01	2005-02-07	12	6	133		1			0
1001571	2005-02-15	2005-03-01	13	14	133		1			0
1001571	2005-05-02	2005-05-11	14	9	135		1			0
1001573	2010-05-17	2010-06-16	1		135		1			0
1001575	2008-03-31	2008-04-03	1	3	132		1			0
1001575	2008-04-12	2008-04-27	2	15	131		1			0
1001575	2008-04-29	2008-05-06	3	7	135		1			0
1001575	2008-05-09	2008-05-11	4	2	132		1			0
1001575	2008-05-19	2008-05-20	5	1	133		1			0
1001575	2012-05-30	2012-06-29	6		134		1			0
1001575	2012-10-11	2012-11-10	7		135		1			0
1001575	2013-01-22	2013-02-21	8		134		1			0
1001575	2013-05-07	2013-06-06	9		135		1			0
1001575	2013-11-05	2013-12-05	10		135		1			0
1001575	2014-06-12	2014-07-12	11		134		1			0
1001575	2016-01-21	2016-02-20	12		132		1			0
1001576	2004-09-01	2004-09-02	1	1	133		1			0
1001576	2004-09-03	2004-10-03	2		129			1		0
1001578	2004-12-07	2004-12-09	1	2	133		1			0
1001579	2004-01-13	2004-01-16	1	3	134		1			0
1001579	2004-02-18	2004-03-19	2		134		1			0
1001579	2005-04-25	2005-05-25	3		135		1			0
1001581	2004-01-19	2004-01-20	1	1	135		1			0
1001581	2004-03-19	2004-03-23	2	4	135		1			0
1001581	2004-04-11	2004-04-13	3	2	134		1			0
1001584	2005-06-16	2005-07-16	1		130			1		0
1001587	2004-01-26	2004-01-28	1	2	130			1		0
1001587	2007-03-16	2007-04-15	2		128			1		0
1001587	2011-07-28	2011-08-27	3		133		1			0
1001587	2011-09-19	2011-09-21	4	2	135		1			0
1001587	2011-10-11	2011-10-18	5	7	134		1			0
1001593	2009-10-04	2009-11-03	1		123				1	0
1001593	2010-04-14	2010-05-14	2		134		1			0
1001594	2005-02-13	2005-03-15	1		135		1			0
1001594	2005-08-03	2005-08-04	2	1	135		1			0
1001594	2005-08-21	2005-09-05	3	15	134		1			0
1001594	2005-09-26	2005-09-27	5	1	135		1			0
1001594	2005-10-04	2005-10-07	6	3	135		1			0
1001594	2005-11-09	2005-11-12	7	3	134		1			0
1001598	2004-07-06	2004-08-05	1		134		1			0
1001598	2004-10-12	2004-11-11	2		133		1			0
1001598	2007-07-03	2007-08-02	3		135		1			0
1001598	2007-11-18	2007-11-21	4	3	134		1			0
1001598	2007-11-24	2007-11-25	5	1	135		1			0
1001598	2007-11-28	2007-11-30	6	2	133	135.808	1			0
1001598	2007-12-20	2007-12-24	7	4	131	133.664	1			0
1001598	2007-12-28	2007-12-29	8	1	135		1			0
1001598	2008-01-05	2008-01-14	9	9	131		1			0
1001598	2008-01-21	2008-01-24	10	3	132		1			0
1001598	2008-02-04	2008-03-05	11		132		1			0
1001598	2008-06-03	2008-07-03	13		125			1		0
1001598	2008-07-09	2008-08-08	14		125			1		0
1001598	2008-08-13	2008-08-26	15	13	122				1	0
1001598	2008-09-14	2008-09-22	16	8	133		1			0
1001598	2008-09-25	2008-09-26	17	1	135		1			0
1001598	2008-10-08	2008-10-09	18	1	132		1			0
1001598	2008-10-23	2008-10-27	19	4	132		1			0
1001600	2004-04-11	2004-05-11	1		135		1			0
1001604	2004-01-08	2004-02-07	1		127	131.104	1			0
1001605	2004-07-15	2004-08-14	1		129			1		0
1001605	2005-07-05	2005-08-04	2		126			1		0
1001605	2006-09-07	2006-10-07	3		129			1		0
1001605	2006-11-20	2006-12-20	4		132		1			0
1001605	2006-12-29	2007-01-28	5		134		1			0
1001605	2007-06-19	2007-07-19	6		130			1		0
1001609	2004-01-04	2004-01-05	1	1	134		1			0
1001620	2005-01-10	2005-02-09	1		135		1			0
1001620	2005-03-08	2005-04-07	2		135		1			0
1001620	2005-04-18	2005-05-07	3	19	131		1			0
1001621	2004-01-07	2004-02-06	1		127			1		0
1001628	2004-01-05	2004-02-04	1		119				1	0
1001628	2004-03-02	2004-04-01	2		130			1		0
1001628	2004-05-29	2004-06-28	3		132		1			0
1001629	2004-01-03	2004-01-12	1	9	131		1			0
1001629	2004-01-15	2004-01-16	2	1	134		1			0
1001629	2004-01-28	2004-02-27	3		135		1			0
1001629	2012-08-09	2012-08-11	4	2	135		1			0
1001629	2012-09-18	2012-10-18	5		119	121.568			1	0
1001632	2009-01-29	2009-02-28	1		135		1			0
1001632	2018-12-01	2018-12-31	2		133	135.88	1			0
1001633	2004-01-14	2004-02-13	1		125	129.128		1		0
1001633	2004-02-14	2004-03-15	2		129			1		0
1001634	2004-01-05	2004-01-20	1	15	135		1			0
1001634	2004-02-12	2004-02-17	2	5	134		1			0
1001634	2004-03-04	2004-04-03	3		132		1			0
1001634	2004-05-05	2004-06-04	4		134		1			0
1001634	2005-01-20	2005-01-22	5	2	135		1			0
1001634	2006-04-03	2006-05-03	6		135		1			0
1001634	2006-10-06	2006-10-17	7	11	135		1			0
1001634	2007-12-12	2007-12-13	8	1	135		1			0
1001641	2007-08-02	2007-09-01	1		135		1			0
1001641	2010-02-18	2010-03-20	2		133		1			0
1001641	2013-02-12	2013-03-14	3		123				1	0
1001642	2009-12-23	2010-01-22	1		135		1			0
1001642	2011-02-23	2011-03-02	3	7	131		1			0
1001642	2011-03-08	2011-03-11	4	3	134		1			0
1001642	2011-07-25	2011-08-24	8		135		1			0
1001642	2012-03-13	2012-04-12	9		135		1			0
1001642	2012-05-13	2012-05-14	10	1	132		1			0
1001642	2012-05-29	2012-06-28	11		127			1		0
1001642	2012-07-02	2012-08-01	12		128	133.016	1			0
1001642	2012-08-31	2012-09-30	13		131	133.592	1			0
1001642	2013-03-05	2013-04-04	17		129	131.952	1			0
1001642	2014-01-10	2014-01-11	18	1	132		1			0
1001642	2014-04-18	2014-05-18	20		135		1			0
1001642	2014-06-04	2014-06-12	21	8	132		1			0
1001642	2014-06-17	2014-06-18	22	1	134		1			0
1001642	2014-06-24	2014-06-26	24	2	135		1			0
1001642	2014-07-01	2014-07-17	25	16	130	134.2	1			0
1001642	2014-07-27	2014-08-04	26	8	133		1			0
1001642	2014-08-10	2014-09-09	27		131		1			0
1001643	2004-01-01	2004-01-31	1		129	133.032	1			0
1001643	2004-02-02	2004-03-03	2		132		1			0
1001643	2009-03-01	2009-03-02	3	1	133	135.592	1			0
1001643	2009-03-16	2009-03-29	5	13	131	134.864	1			0
1001643	2009-04-01	2009-04-03	6	2	134		1			0
1001643	2009-04-12	2009-04-16	7	4	128	133.184	1			3
1001643	2009-07-15	2009-08-10	9	26	134		1			0
1001643	2009-08-17	2009-09-16	10		132	134.976	1			0
1001643	2009-09-23	2009-10-03	11	10	128	133.568	1			0
1001643	2009-10-21	2009-11-20	12		130			1		0
1001643	2009-11-30	2009-12-30	13		130			1		0
1001643	2010-01-13	2010-02-12	14		129			1		0
1001643	2010-02-17	2010-03-03	15	14	132		1			0
1001643	2010-03-24	2010-04-23	16		131	134.648	1			0
1001643	2010-05-05	2010-05-17	17	12	125	130.544	1			0
1001643	2010-07-17	2010-07-24	19	7	132	135.864	1			0
1001643	2011-03-09	2011-04-08	20		135		1			0
1001643	2011-08-01	2011-08-31	21		134		1			0
1001643	2011-09-07	2011-10-07	22		133		1			0
1001644	2004-12-29	2005-01-28	2		128	131.384	1			0
1001644	2005-02-03	2005-02-12	3	9	134		1			0
1001644	2005-04-14	2005-04-16	4	2	132		1			0
1001644	2006-05-04	2006-05-09	5	5	135		1			0
1001644	2006-12-19	2007-01-18	6		131		1			0
1001644	2007-07-05	2007-07-18	7	13	135		1			0
1001644	2007-10-24	2007-11-15	8	22	135		1			0
1001644	2008-04-25	2008-05-25	9		124	127.36		1		0
1001644	2008-06-03	2008-07-03	10		126			1		0
1001647	2015-02-09	2015-02-14	9	5	134		1			0
1001647	2015-02-26	2015-03-28	10		134		1			0
1001648	2006-01-10	2006-02-09	1		135		1			0
1001648	2009-11-21	2009-11-24	2	3	135		1			0
1001648	2011-08-18	2011-08-20	3	2	134		1			0
1001648	2011-10-04	2011-11-03	4		135		1			0
1001653	2004-01-03	2004-01-12	1	9	132		1			0
1001653	2004-01-14	2004-02-13	2		135		1			0
1001656	2004-02-13	2004-03-14	1		135		1			0
1001656	2004-04-20	2004-04-22	2	2	132		1			0
1001656	2005-05-23	2005-06-22	3		134		1			0
1001656	2005-08-18	2005-09-17	4		135		1			0
1001656	2005-11-07	2005-12-07	5		134		1			0
1001656	2006-05-17	2006-06-16	6		134		1			0
1001656	2007-03-22	2007-04-21	7		133		1			0
1001656	2008-07-02	2008-08-01	8		135		1			0
1001656	2008-09-12	2008-10-12	9		134		1			0
1001656	2009-11-27	2009-12-03	10	6	134		1			0
1001656	2010-06-01	2010-07-01	11		133		1			0
1001656	2018-05-22	2018-06-21	12		135		1			0
1001656	2018-07-14	2018-08-13	13		134		1			0
1001660	2006-12-15	2007-01-14	1		131		1			0
1001660	2011-09-02	2011-09-06	2	4	133		1			0
1001660	2011-09-09	2011-09-12	3	3	135		1			0
1001661	2014-01-16	2014-02-15	1		135		1			0
1001661	2014-02-22	2014-03-24	2		132		1			0
1001661	2014-06-29	2014-07-29	4		135		1			0
1001661	2014-08-14	2014-09-13	5		130			1		0
1001661	2017-05-29	2017-06-28	6		127	130.888	1			0
1001662	2004-01-05	2004-01-12	1	7	133		1			0
1001662	2004-01-28	2004-02-03	2	6	135		1			0
1001662	2004-02-25	2004-03-26	3		134		1			0
1001662	2004-04-17	2004-04-27	4	10	127			1		0
1001662	2004-11-10	2004-12-10	5		135		1			0
1001662	2004-12-29	2005-01-28	6		135		1			0
1001662	2005-06-27	2005-07-27	7		135		1			0
1001662	2005-10-31	2005-11-30	8		135		1			0
1001662	2005-12-15	2006-01-14	9		135		1			0
1001662	2007-06-28	2007-07-28	10		135		1			0
1001662	2009-06-18	2009-07-18	11		131		1			0
1001662	2009-07-28	2009-08-27	12		135		1			0
1001662	2009-09-22	2009-10-22	13		134		1			0
1001662	2012-04-11	2012-04-12	14	1	130			1		1
1001662	2012-07-05	2012-08-04	15		135		1			0
1001662	2014-01-10	2014-02-09	16		135		1			0
1001662	2014-03-21	2014-04-20	17		134		1			0
1001662	2014-10-16	2014-11-15	18		134		1			0
1001662	2014-11-28	2014-12-28	19		135		1			0
1001664	2016-12-20	2017-01-19	1		135		1			0
1001665	2005-01-01	2005-01-31	1		131		1			0
1001665	2006-08-22	2006-09-21	2		132		1			0
1001669	2004-01-14	2004-02-13	1		134		1			0
1001669	2004-02-18	2004-02-24	2	6	135		1			0
1001669	2004-03-29	2004-04-28	3		135		1			0
1001669	2004-06-14	2004-07-14	4		132		1			0
1001669	2004-07-18	2004-07-26	5	8	132		1			0
1001669	2004-07-28	2004-07-28	6	0	135		1			0
1001669	2004-08-02	2004-08-04	7	2	135		1			0
1001669	2004-10-21	2004-10-25	8	4	135		1			0
1001669	2004-11-03	2004-12-03	9		128	130.784	1			0
1001669	2004-12-04	2005-01-03	10		133		1			0
1001669	2005-01-04	2005-02-03	11		130			1		0
1001669	2005-02-15	2005-02-16	12	1	135		1			0
1001669	2005-02-28	2005-03-30	13		131		1			0
1001669	2005-04-15	2005-05-15	14		129			1		0
1001669	2005-07-04	2005-08-03	15		132		1			0
1001669	2005-08-17	2005-09-16	16		128	132.152	1			0
1001669	2006-01-02	2006-02-01	17		128	132.392	1			0
1001669	2006-07-03	2006-08-02	19		131		1			0
1001669	2006-08-16	2006-09-15	20		130	132.472	1			0
1001669	2006-10-15	2006-11-14	21		135		1			0
1001676	2017-08-16	2017-08-25	1	9	135		1			0
1001676	2017-09-05	2017-09-09	2	4	135		1			0
1001676	2017-09-19	2017-10-19	3		133		1			0
1001677	2005-08-07	2005-09-06	1		133		1			0
1001677	2006-06-26	2006-07-26	2		129			1		0
1001677	2010-05-24	2010-06-23	3		130			1		0
1001677	2018-03-04	2018-04-03	4		135		1			0
1001683	2004-02-04	2004-03-05	1		129			1		0
1001684	2015-08-26	2015-09-17	1	22	135		1			0
1001684	2015-09-19	2015-09-20	2	1	132	134.592	1			0
1001686	2004-10-06	2004-11-05	1		133		1			0
1001687	2007-10-08	2007-10-09	1	1	134		1			0
1001687	2011-11-19	2011-12-19	2		134		1			0
1001687	2013-03-19	2013-03-20	3	1	134		1			0
1001687	2018-06-18	2018-07-09	4	21	133		1			2
1001687	2018-07-18	2018-07-25	5	7	135		1			0
1001689	2007-12-26	2008-01-25	1		132		1			0
1001689	2009-08-26	2009-09-25	2		135		1			0
1001691	2004-08-14	2004-08-16	1	2	135		1			0
1001691	2005-06-24	2005-07-24	2		133		1			0
1001691	2007-09-24	2007-10-24	3		132		1			0
1001691	2008-04-19	2008-05-19	4		131		1			0
1001691	2009-10-01	2009-10-31	5		135		1			0
1001691	2009-12-22	2010-01-06	6	15	117				1	0
1001691	2010-01-11	2010-02-10	7		129			1		0
1001691	2010-02-11	2010-03-13	8		129	132.456	1			0
1001691	2010-04-27	2010-05-27	9		131		1			0
1001692	2004-01-13	2004-02-12	1		134		1			0
1001692	2004-03-02	2004-04-01	2		133		1			0
1001692	2004-09-28	2004-10-28	3		135		1			0
1001692	2005-12-15	2006-01-14	4		135		1			0
1001692	2012-07-25	2012-08-24	5		131		1			0
1001692	2012-09-05	2012-10-05	6		127			1		0
1001692	2012-10-09	2012-11-08	7		131		1			0
1001692	2012-11-13	2012-12-13	8		128			1		0
1001692	2012-12-27	2013-01-26	9		135		1			0
1001692	2013-02-25	2013-03-27	10		130			1		0
1001692	2013-05-08	2013-06-07	11		131		1			0
1001695	2004-01-28	2004-02-27	1		134		1			0
1001699	2004-12-14	2005-01-13	1		135		1			0
1001699	2013-06-12	2013-06-15	2	3	134		1			0
1001699	2013-06-21	2013-06-27	3	6	135		1			0
1001699	2013-06-30	2013-07-01	4	1	134		1			0
1001699	2013-09-23	2013-09-24	5	1	134		1			0
1001701	2004-01-22	2004-02-05	1	14	133		1			0
1001702	2004-01-04	2004-01-06	1	2	130			1		0
1001702	2004-01-17	2004-01-18	2	1	135		1			0
1001702	2004-01-22	2004-02-01	3	10	129			1		0
1001702	2004-03-01	2004-03-08	4	7	135		1			0
1001705	2005-10-06	2005-10-12	1	6	135		1			0
1001705	2006-03-22	2006-04-18	2	27	130			1		0
1001705	2006-08-09	2006-09-08	3		132		1			0
1001710	2006-01-18	2006-01-20	1	2	132		1			0
1001710	2006-08-20	2006-09-19	2		132		1			0
1001711	2009-05-05	2009-06-04	1		130			1		0
1001711	2009-07-25	2009-08-24	2		120				1	0
1001713	2004-01-02	2004-02-01	1		130			1		0
1001713	2004-04-21	2004-04-22	2	1	133		1			0
1001714	2008-07-28	2008-08-04	1	7	133		1			0
1001715	2009-02-26	2009-03-28	1		133		1			0
1001720	2004-02-14	2004-02-17	1	3	135		1			0
1001721	2009-10-29	2009-11-28	1		135		1			0
1001721	2014-08-23	2014-08-25	2	2	132		1			0
1001721	2018-03-06	2018-04-05	3		135		1			0
1001721	2019-01-31	2019-03-02	4		133		1			0
1001722	2004-04-16	2004-04-18	1	2	131		1			0
1001722	2008-02-09	2008-03-10	2		134		1			0
1001723	2004-03-28	2004-04-27	2		126	130.488	1			0
1001723	2004-05-17	2004-06-16	3		126			1		0
1001723	2004-08-23	2004-09-22	4		133		1			0
1001726	2006-06-04	2006-06-06	1	2	135		1			0
1001726	2007-04-29	2007-05-29	2		133		1			0
1001728	2009-05-07	2009-06-06	1		132		1			0
1001737	2018-01-14	2018-02-13	1		115				1	0
1001739	2004-02-10	2004-02-12	1	2	134		1			0
1001739	2005-05-10	2005-05-24	2	14	135		1			0
1001740	2008-09-12	2008-10-12	1		134		1			0
1001742	2004-06-25	2004-07-25	1		135		1			0
1001742	2005-10-26	2005-11-25	2		130			1		0
1001742	2006-12-30	2007-01-29	3		122				1	0
1001742	2008-10-30	2008-11-29	4		134		1			0
1001747	2004-01-02	2004-02-01	1		133		1			0
1001747	2004-08-07	2004-08-11	2	4	134		1			0
1001747	2005-01-07	2005-01-12	3	5	134		1			0
1001747	2005-01-24	2005-02-02	4	9	133		1			0
1001748	2004-06-14	2004-06-16	1	2	134		1			0
1001748	2004-07-18	2004-07-30	2	12	133		1			0
1001748	2004-08-06	2004-08-21	3	15	132		1			0
1001748	2004-08-27	2004-09-26	4		122				1	0
1001750	2004-01-07	2004-02-06	1		118				1	0
1001750	2004-02-07	2004-03-08	2		122				1	0
1001751	2006-10-06	2006-11-05	1		132		1			0
1001751	2007-09-11	2007-10-11	2		134		1			0
1001751	2010-01-25	2010-02-24	3		135		1			0
1001751	2011-09-06	2011-09-29	4	23	132		1			0
1001751	2011-11-08	2011-12-08	5		130			1		0
1001751	2012-01-13	2012-01-23	6	10	132		1			1
1001751	2012-04-11	2012-04-13	7	2	132		1			0
1001751	2014-07-28	2014-08-27	8		134		1			0
1001751	2015-06-05	2015-07-05	9		131		1			0
1001751	2016-04-04	2016-05-04	10		133		1			0
1001751	2016-08-16	2016-09-15	11		135		1			0
1001751	2016-11-18	2016-12-18	12		126			1		0
1001751	2017-05-16	2017-06-15	13		132		1			0
1001751	2017-09-26	2017-10-26	14		128			1		0
1001751	2017-11-08	2017-12-08	15		133		1			0
1001751	2018-12-20	2019-01-19	16		134		1			0
1001753	2005-01-27	2005-02-26	1		132		1			0
1001759	2014-03-12	2014-03-14	1	2	135		1			0
1001762	2004-01-08	2004-01-10	1	2	134		1			0
1001763	2014-11-30	2014-12-03	1	3	134		1			0
1001765	2015-09-28	2015-10-28	1		128	130.736	1			0
1001769	2011-03-14	2011-04-13	1		135		1			0
1001769	2011-07-08	2011-08-07	2		132		1			0
1001769	2013-07-23	2013-07-29	3	6	133		1			0
1001769	2014-02-28	2014-03-02	4	2	129			1		0
1001770	2004-07-26	2004-08-25	1		135		1			0
1001773	2007-09-11	2007-10-11	1		133		1			0
1001776	2006-03-20	2006-04-19	1		135		1			0
1001777	2004-01-30	2004-02-01	1	2	134		1			0
1001777	2004-05-05	2004-05-17	2	12	128			1		0
1001777	2004-09-24	2004-10-24	3		134		1			0
1001777	2004-11-03	2004-11-21	4	18	135		1			0
1001777	2004-12-01	2004-12-02	5	1	121				1	0
1001777	2004-12-04	2004-12-14	6	10	130	134.368	1			0
1001777	2004-12-17	2005-01-06	7	20	131		1			0
1001777	2005-01-07	2005-02-06	8		125			1		0
1001778	2004-02-03	2004-02-04	1	1	133		1			0
1001778	2004-02-07	2004-02-09	2	2	133		1			0
1001778	2004-03-12	2004-03-18	3	6	130			1		0
1001778	2004-12-15	2005-01-14	4		131		1			0
1001778	2005-09-01	2005-09-02	5	1	134		1			0
1001782	2004-01-02	2004-02-01	1		130	132.952	1			0
1001782	2004-02-02	2004-03-03	2		128	130.904	1			0
1001782	2004-03-10	2004-04-09	3		130	132.808	1			0
1001784	2008-07-30	2008-08-29	1		135		1			0
1001784	2008-12-15	2009-01-05	2	21	133		1			0
1001784	2009-10-18	2009-11-17	3		135		1			0
1001786	2006-01-10	2006-02-09	1		135		1			0
1001787	2005-07-07	2005-08-06	1		129			1		0
1001788	2008-01-02	2008-02-01	1		135		1			0
1001788	2009-01-05	2009-02-04	2		131		1			0
1001790	2004-01-08	2004-02-07	1		135		1			0
1001790	2004-04-01	2004-05-01	2		135		1			0
1001790	2005-11-17	2005-12-17	3		132		1			0
1001790	2011-11-30	2011-12-30	4		122				1	0
1001790	2012-01-03	2012-02-02	5		132		1			0
1001790	2012-02-10	2012-03-11	6		135		1			0
1001790	2012-04-13	2012-05-13	7		129			1		0
1001790	2012-05-16	2012-06-15	8		128			1		0
1001790	2012-07-31	2012-08-30	9		131		1			0
1001790	2012-09-17	2012-10-17	10		132		1			0
1001790	2013-04-17	2013-05-17	11		133		1			0
1001790	2014-01-16	2014-02-15	12		130			1		0
1001790	2014-03-28	2014-04-27	13		131		1			0
1001790	2014-05-27	2014-06-26	14		128			1		0
1001790	2014-08-13	2014-09-12	15		124				1	0
1001790	2014-09-23	2014-10-23	16		120				1	0
1001791	2008-01-17	2008-02-16	1		128			1		0
1001791	2008-02-22	2008-02-26	2	4	131		1			0
1001792	2004-01-18	2004-01-23	1	5	134		1			0
1001795	2008-10-20	2008-11-19	1		133		1			0
1001795	2013-07-01	2013-07-31	2		135		1			0
1001795	2017-02-01	2017-02-05	3	4	134		1			0
1001801	2004-03-09	2004-04-08	1		133		1			0
1001801	2004-05-11	2004-05-16	2	5	131		1			0
1001801	2004-05-20	2004-06-06	3	17	129			1		0
1001801	2004-06-12	2004-07-12	4		124				1	0
1001801	2004-10-12	2004-10-21	5	9	134		1			0
1001801	2004-11-12	2004-12-12	6		132		1			0
1001801	2004-12-14	2004-12-18	7	4	134		1			0
1001802	2004-05-08	2004-06-07	1		134		1			0
1001807	2004-01-26	2004-02-25	1		135		1			0
1001807	2006-10-29	2006-11-28	2		135		1			0
1001808	2007-06-19	2007-06-20	1	1	132		1			0
1001811	2004-01-18	2004-01-19	1	1	135		1			0
1001811	2004-04-02	2004-04-04	2	2	132		1			0
1001811	2004-08-20	2004-09-19	3		133		1			0
1001811	2005-11-27	2005-11-28	4	1	134		1			0
1001813	2004-06-18	2004-07-18	1		132		1			0
1001813	2004-09-04	2004-09-13	2	9	130			1		0
1001817	2004-04-14	2004-05-14	1		135		1			0
1001817	2005-10-05	2005-11-04	2		134		1			0
1001817	2005-11-17	2005-12-17	3		135		1			0
1001825	2004-09-03	2004-10-03	1		135		1			0
1001826	2004-08-20	2004-08-22	1	2	133		1			0
1001826	2006-05-21	2006-05-23	2	2	135		1			0
1001826	2006-06-05	2006-07-05	3		127			1		0
1001830	2004-01-21	2004-01-22	1	1	129			1		0
1001833	2005-09-28	2005-10-28	1		133		1			0
1001836	2010-01-26	2010-02-01	1	6	133		1			0
1001836	2010-02-19	2010-02-20	2	1	135		1			0
1001836	2010-06-09	2010-06-23	3	14	135		1			0
1001836	2010-12-10	2010-12-14	4	4	132	134.448	1			0
1001836	2011-05-29	2011-06-28	5		132		1			0
1001836	2011-08-19	2011-09-18	6		133		1			0
1001836	2011-11-14	2011-12-14	7		135		1			0
1001836	2012-05-25	2012-05-26	8	1	132		1			0
1001836	2012-06-26	2012-07-12	9	16	134		1			0
1001837	2004-01-26	2004-02-25	1		126			1		0
1001837	2004-02-27	2004-03-28	2		125			1		0
1001837	2004-04-22	2004-05-22	3		132		1			0
1001837	2004-06-16	2004-07-16	4		133		1			0
1001837	2004-09-02	2004-10-02	5		135		1			0
1001837	2004-11-25	2004-12-25	6		135		1			0
1001837	2005-02-10	2005-02-25	7	15	130			1		0
1001837	2005-03-06	2005-04-05	8		124				1	0
1001837	2005-06-08	2005-07-08	9		134		1			0
1001839	2004-02-23	2004-03-08	1	14	133		1			0
1001839	2004-03-28	2004-03-29	2	1	135		1			0
1001840	2008-06-05	2008-07-05	1		128			1		0
1001840	2011-09-30	2011-10-30	2		131		1			0
1001840	2013-11-15	2013-12-15	3		132		1			0
1001840	2014-01-13	2014-02-12	4		134		1			0
1001840	2014-04-01	2014-05-01	5		133		1			0
1001840	2014-05-22	2014-06-21	6		133		1			0
1001841	2009-05-20	2009-05-22	1	2	133	135.52	1			0
1001842	2013-06-08	2013-06-11	1	3	132		1			0
1001842	2018-04-21	2018-05-21	2		133		1			0
1001843	2004-12-16	2005-01-12	1	27	133		1			0
1001843	2005-07-05	2005-07-23	2	18	133		1			0
1001843	2005-08-06	2005-09-05	3		132		1			0
1001843	2005-12-19	2005-12-24	4	5	131		1			0
1001843	2006-07-04	2006-08-03	5		134		1			0
1001843	2009-03-28	2009-04-27	6		135		1			0
1001843	2010-01-09	2010-02-08	7		132		1			0
1001845	2005-03-03	2005-04-02	1		131		1			0
1001845	2005-06-10	2005-07-10	2		135		1			0
1001845	2005-09-26	2005-10-26	3		121	123.976			1	0
1001845	2005-10-28	2005-11-27	4		127			1		0
1001845	2005-11-28	2005-12-28	5		131		1			0
1001845	2006-06-22	2006-07-22	6		129			1		0
1001848	2005-10-28	2005-11-01	1	4	127			1		0
1001848	2005-11-04	2005-12-04	2		135		1			1
1001849	2005-08-31	2005-09-01	1	1	135		1			2
1001849	2005-09-04	2005-10-04	2		130			1		27
1001849	2005-10-05	2005-10-09	3	4	131		1			0
1001849	2005-10-13	2005-11-12	4		131		1			0
1001851	2009-06-12	2009-07-12	1		135		1			0
1001852	2011-12-20	2011-12-22	2	2	133		1			0
1001854	2004-11-08	2004-12-08	1		123				1	0
1001855	2004-01-01	2004-01-03	1	2	134		1			0
1001855	2004-01-30	2004-01-31	2	1	135		1			0
1001855	2004-03-12	2004-03-29	3	17	134		1			0
1001855	2004-04-10	2004-04-14	4	4	135		1			0
1001855	2004-05-06	2004-06-05	5		131		1			0
1001855	2004-09-14	2004-10-14	6		135		1			0
1001856	2004-01-09	2004-02-08	1		117				1	0
1001856	2004-02-09	2004-03-10	2		120				1	0
1001856	2004-03-11	2004-04-10	3		121				1	0
1001857	2004-01-08	2004-02-07	1		132		1			0
1001857	2004-04-13	2004-05-13	2		132	135.408	1			0
1001857	2004-06-21	2004-06-30	3	9	130			1		0
1001857	2004-08-02	2004-09-01	4		135		1			0
1001857	2004-09-07	2004-09-21	5	14	131	133.424	1			0
1001862	2004-01-07	2004-01-10	1	3	133		1			0
1001862	2004-01-26	2004-02-05	2	10	133		1			0
1001862	2004-02-08	2004-03-09	3		118				1	0
1001862	2004-03-12	2004-03-17	4	5	132		1			0
1001862	2004-04-04	2004-04-05	5	1	135		1			0
1001863	2016-02-01	2016-03-02	1		132		1			0
1001863	2016-03-07	2016-04-06	2		129			1		0
1001863	2016-04-22	2016-05-22	3		133		1			0
1001863	2016-06-01	2016-06-01	4	0	132		1			0
1001863	2016-07-07	2016-08-06	5		134		1			0
1001863	2016-09-01	2016-10-01	6		131		1			0
1001863	2016-10-27	2016-11-26	7		130			1		0
1001863	2016-12-20	2016-12-20	8	0	133		1			0
1001863	2017-02-15	2017-03-17	9		131		1			0
1001863	2017-03-27	2017-04-26	10		127			1		0
1001863	2017-05-30	2017-06-29	11		131		1			0
1001863	2017-07-24	2017-08-23	12		129			1		0
1001863	2017-09-26	2017-10-26	13		134		1			0
1001863	2018-08-08	2018-09-07	14		131		1			0
1001863	2018-09-30	2018-10-01	15	1	134		1			0
1001863	2018-10-22	2018-11-21	16		135		1			0
1001863	2018-12-07	2019-01-06	17		135		1			0
1001863	2019-01-18	2019-02-17	18		135		1			0
1001863	2019-02-19	2019-03-21	19		134		1			0
1001865	2013-12-04	2014-01-03	1		135		1			0
1001866	2004-06-01	2004-07-01	1		134		1			0
1001866	2008-09-03	2008-10-03	2		134		1			0
1001866	2009-11-05	2009-12-05	3		135		1			0
1001870	2005-06-20	2005-07-20	1		129			1		0
1001872	2004-11-03	2004-11-30	1	27	130			1		0
1001872	2004-12-01	2004-12-02	2	1	133		1			0
1001872	2006-04-27	2006-04-29	3	2	135		1			0
1001877	2016-04-07	2016-05-07	1		133		1			0
1001882	2007-05-21	2007-06-20	1		129			1		0
1001882	2009-06-30	2009-07-30	2		134		1			0
1001882	2009-09-17	2009-10-17	3		131		1			0
1001882	2009-10-20	2009-11-19	4		133		1			0
1001882	2010-01-10	2010-01-11	5	1	133		1			0
1001885	2004-01-01	2004-01-09	1	8	130			1		0
1001885	2004-02-09	2004-03-01	2	21	134		1			0
1001889	2004-01-02	2004-01-13	1	11	135		1			0
1001889	2004-01-16	2004-02-04	2	19	127			1		0
1001889	2004-02-07	2004-03-08	3		129			1		0
1001889	2004-04-13	2004-05-13	4		132		1			0
1001889	2004-06-15	2004-07-15	5		134		1			0
1001889	2004-09-14	2004-10-14	6		135		1			0
1001889	2005-07-18	2005-08-17	7		135		1			0
1001889	2005-09-10	2005-10-10	8		134		1			0
[truncated: 286,642+ more rows]

## Sheet: Legende
note: all empty rows are deleted "untrue" artifact hyponatremia. i wasn't able to delete these with excel!
note: all empty spaces in column H, I, J, L are "0"
note: all empty spaces in column G are identical to the value in column F (see epiNAmin / epiNAGLUerr)
note: all empty spaces in column E are episodes which are defined by the "not longer than 30 day" episode rule because control blood tests are lacking. As such, their length is unknown.
patient data
PatID	patient id	code
hyponatremia episode data
epiBDat	episode beginning date	date
epiEDat	episode end date	date
epiNr	count of episode(s) this patient has had overall (inclusive of glucose-caused episodes!)	sequential number	including 16000 "untrue" episodes which were deleted (white spaces)
epiDuration	duration of episode (def. as from first low value to day before first normal value)	metric, in days
hyponatremia episode characteristics
epiNAmin	lowest sodium value within an episode	metric, mmol/L	i wasn't able to combine these two columns into one with excel, even though i tried really hard
epiNAGLUerr	lowest sodium value within an episode, corrected for glucose (which artifically lowers the value)	metric, mmol/L	<--- these values are preferable to "epiNAmin" values. If no value is written, then "epiNAmin" is the correct value
NaSeverityMild	mild hyponatremia	yes/no
NaSeverityModerate	moderate hyponatremia	yes/no
NaSeverityProfound	severe hyponatremia	yes/no
Subtype SIAD episode
SIADTest	was the urine test for SIAD subtype performed?	yes/no
SIAD	is this a SIAD hyponatremia episode?	yes/no
shortcuts & definitions
HypoNa	hyponatremia
SIAD	Syndrome of inadequate ADH secretion
	= def. as serum osmo < 275 mmol/L, urine osmo > 100 mmol/L, urine sodium > 30 mmol/L
mild hyponatremia	Natrium/Sodium >130 mmol/L, <136 mmol/L
moderate hyponatremia	Natrium/Sodium ≥125 mmol/L, ≤130 mmol/L
severe hyponatremia	Natrium/Sodium <125 mmol/L
episode beginning date	first sodium value under threshold (136 mmol/L)
episode end date	last sodium value under threshold, followed by 2 normal values within 30 days
	if not enough values follow: maximum episode duration 30 days
