# Supplementary material for: Associations of hyponatremia and SIADH with increased mortality, young age and infection parameters in patients with tuberculosis
Source: PLoS One. 2022 Oct 13;17(10):e0275827. doi: 10.1371/journal.pone.0275827 (PMC9560481; doi:10.1371/journal.pone.0275827)
Supplement: S2 Table — Sheet 1 includes parameters of all patients with tuberculosis, including severity, location, comorbidities and date last seen / death, as well as approximate age, diagnosis date and therapy. Sheet 2 includes the caption. (XLSX) [file pone.0275827.s002.xlsx]

## Sheet: TB data harvest
Patient: Pseudonym	code	1363588	4328053	4463728	4478339	1853248	1402854	1040865	2005742	4437188	4177755	4309924	4516965	1005254	1016253	1056168	1066195	1068747	1071027	1072128	1080209	1088685	1091265	1127068	1133318	1148542	1164681	1185064	1188404	1194839	1200762	1211375	1214839	1219282	1237405	1249736	1255004	1281809	1301922	1308858	1317089	1344143	1360887			1366533	1366677	1369890
female	Y/N = 1/0	0	0	0	0	1	1	0	0	1	0	1	0	0	0	0	0	1	1	1	0	1	1	1	1	1	1	0	0	1	0	1	0	0	1	0	1	1	0	0	1	1	1			0	1	1
male	Y/N = 1/0	1	1	1	1	0	0	1	1	0	1	0	1	1	1	1	1	0	0	0	1	0	0	0	0	0	0	1	1	0	1	0	1	1	0	1	0	0	1	1	0	0	0			1	0	0
TB diagnosis:							St.p. Kontakt mit Pat. m/offener TBC				keine				keine													ED 1999 !!!!!! Brief 21.04.2009				Kontam möglich			Konta whr	CAVE: M. avium 'atyp pulm Mykobakteriose'				M.xenopi
Ziehl-Neelson-Färbung	Y/N = 1/0	1	0	0	0	1	0	0	0	1	0	0	0	1	1	1	1	1	1	1	1	(wieder: 13.12.2007) 1	1	1	1	1	0	1	1	0	1	1	1	1	1	1	0	1	0	1	0	1	1			0	1	0
M.tuberkulosis- PCR	Y/N = 1/0	1	1	0	0	1	0	0	1	1	0	1	1	0	0	1	1	0	0	1	0	0	0	0	0	0	1	0	1	1	1	0	1	1	0	0	1	0	1	0	0	1	0			1	0	0
Mikrobiologische Kulturen	Y/N = 1/0	0	0	1	1	0	0	1	1	1	0	1	0	0	0	1	0	0	0	1	0	keine	0	0	0	0	0	0	1	1	1	0	0	1	0	0	1	0	1	1	1	1	0			1	0	1
date of TB diagnosis	date	2018-04-09	2018-04-11	2018-04-16	2018-05-08	2018-05-29	keine	2018-07-13	2018-08-13	2018-08-07		2018-08-22	2018-09-01	2013-02-01	2011-10-17	2014-02-19	2013-05-13	2002-01-16	2009-05-04	2013-04-18	2003-06-26	entnahme 11.12.2001	2006-01-16	2008-09-24 11:21:00	2002-05-08 13:44:00	2008-01-28 15:40:00	21.12.2015 und 18.05.2016	2008-11-18 08:00:00	2012-10-31 08:00:00	2016-04-12 11:47:29	2013-02-08 08:00:00	2000-10-30 15:10:00	2013-11-19 08:00:00	2017-06-19 10:54:00	2007-06-13 14:34:00	2008-09-28 09:34:00	2016-07-20 12:05:31	2007-12-19 14:54:00	2015-05-11 14:49:30	2011-11-22 08:00:00	2018-03-19 11:20:34	2013-11-26 14:01:00	2008-11-13 14:19:00			2018-01-04 11:03:22	2011-02-22 08:00:00	2015-04-16 13:45:51
age at TB onset	years	52	66	20	42	75	0	58	37	18		25	36	56	67	42	59	77	67	42	54	34	37	26	85	52	37	60	54	81	73	18	42	42	46	59	76	74	44	47	82	37	20			47	43	55
																								im brief von 07.10.08 - alles negativ, kein TBC (AKH)		kontamination möglich												keine TBC Daten in dem Jahr									also ATYP, wiederholtes TBC. ED:??
TB details:																								die melden auch ins magistrat so (archiv)		keine KAV Aufenthalte																					Mycobacterium malmoense
location: CNS	Y/N = 1/0	1	0	0	0	0		0	0	0		1	0	0	0	0	0	0	0	0	0	0	0	grundsaetzlich mangelde daten	0	2008 nur Notfall	0		0	0	0	0	0	0	0	0	0	0	0	0	0	0	0			0	0	0
location: miliar TB	Y/N = 1/0	1	0	0	0	0		0	0	0		0	0	0	0	1	0	0	0	0	0	0	1	0	0	keine Stationaufnahme	0		1	0	1	0	0	0	0	0	0	0	0	0	0	0	0			0	0	0
location: pulmonary	Y/N = 1/0	1	1	1	1	1		0	0	1		0	0	1	1	1	1	1	vda	(bronchogene in CT )1	1	1	0	0	Rö oB, kein CT		0	1	0	1	0	0	0	1	0	1	1	0	1	1	1	1	1			1	1	1
location: disseminated	Y/N = 1/0	1	0			0		1	1	1		0	1	0	0	0	0	0	0	LK	0	0	0	0	0		LK supraklav, axilla links , dorsal m. pectoralis minor		0	0	0	0	1	1	0	0	0		1	0	0	0	0			0	0	0
location: other	descriptive	pancreas	0	Lymph mit mesenteriellem Periportal	mediast u mesenterieller Lymph	LK mediastinal		ossibus, Psoas-Abszess tuberkulöser Spondylodiszitis L3/4 und vertebralem Abszess	LK cervikal li Regio V	Lk zervikal		0	ossibus	0	0	0	Spondylodiscitis C3-C6	vda Nieren TBC	0	0	0	0	hepar, urogenital	0	0		0		0	0	li Unterschenkel	Harnbefund	LK paraaort, TBC Colitis	mediastinale LK	0	0	0		LK mediastinal	0	0	0	0			0	0	0
TB therapy:															keine Therapie ???????			keine bekannt	keine	keine bekannt??????????	nicht bekannt			0									?????		0
Therapy taken?	Y/N = 1/0	1	1	1	1	1		inkomplaent	1	1		1	ja	0		1	1		0	keine Daten	0	Therapieschema nicht bekannt		0	keine bekannt	0	ja, finde aber medis nicht	1	1		1	0		1	0	1	1	0	1	1	1	1	ja, nicht genauer erwahnt			1	1
INH / RMP / EMB / PZA standard	Y/N = 1/0	0	0	1	1	0		0	1	1		0	1	0		0	1		0	Anzunehmen	0	keine Briefe aus OWS vorhanden	0	0	0	0		0	0	0	1	0		0	0	0	0		0	0	0	1				1	1	1
Isoniazid	Y/N = 1/0	1	0	1	1	1		0	1	0		0	1	0		1	0		0		0	0	1	0	0	0		1	1	1	1	0		0	0	0	1		0	0	0	1	der einzige Brief			1	ex (sofort) da TA Anstieg	1
Rifampicin	Y/N = 1/0	1	1	1	1	1		0	1	1		1	1	0		1	0		0		0	0	1	0	0	0		1	1	1	1	0		1	0	1	1		1	1	1	1	2011-04-05			1	1	1
Ethambutol	Y/N = 1/0	0	1	1	1	1		1	1	1		0	1	0		0	0		0		0	0	1	0	0	0		1	1	0	1	0		1	0	1	1		1	0	1	1				1	1	1
Pyrazinamide	Y/N = 1/0	1	1	1	1	0		1	1	0		1	1	0		0	0		0		0	0	0	0	0	0		0	0	0	1	0		0	0	0	0		1	0	1	1				1	1	1
Other	descriptive	Moxifloxacin		Moxifloxacin	Cotrimoxazol	0		0	0	Moxifloxacin		Moxifloxacin	0	0		Sulfametrol, Trimethoprim, Moxifloxacin, Amikacin			0		0	0	1	0	0	0		0	0	Imipenem	0	0		Moxifloxacin	0	0	0		0	0		0				0	Clarythro ab 15.4.11, PZA ex
Date of therapy start	date	2018-04-10	2018-04-14	2018-04-19	2018-05-29	2018-05-18		2018-08-07	2018-08-03	2018-08-10		2018-08-20	2019-09-05	0		2014-02-19	2013-05-11		0		0	0	2006-01-20	0	0	0		2008-11-21	2012-10-31	2016-05-04	2013-02-08	0		2017-06-18	0	2008-09-28	2016-07-23		2015-06-09	2011-11-24	2018-04-05	2013-11-27				2018-01-11	2011-02-22	2015-04-20
Dates of therapy change	date	0				Rifampicin ex 05.06.2018 (Resistenz)			03.10.2018 EMB u PZA ex	?EMB ex 10.10.2018?			EMB u PZA ex 04.11.2018	0		0	28.06.2013 - R+I bleibt		0	keine Daten	0	0	Moxiflo seit 28.02.2006	0	0	0		OWS Brief 12.12.2008!!!				0			0	0												nach 8w PZA u EMB ex, rest weiter
Date of therapy end	date	laufend (20.12.2018)	nach 04/2018 nicht bekannt	laufend	laufend	bis zum Exitus		26.11.2018 Pyrazinamid u Ethambutol ex	2019-02-03	2019-02-10		mind 12 Monaten	9-12 Monaten	0		nicht bekannt, 31.03.2014 mehrmals ZN (-)			0		0	0	schau unten	0	0	0		2008-12-09	30.01.2013 (exitus)	2017-01-04	18.03.2013 (exitus)	0			0	20.03.2010 (ex)	?04/17? Brief ab 24.04: St.p. TBC		nicht bekannt	nicht bekannt	anscheinend zur Zeit noch in T	nicht bekannt				2018-02-27		keine weiteren Kontrollen
TB course:														??? Keine Therapie??						?????????	0
none = ambulant	Y/N	1	0	0	1	0		0	1	ab 06.08.2018		0	0							Ows 01/14, 07/14, 11/14, 01/15	0	0		0	0	0			0			0			0	0			2015-06-09		2018-04-05
- dates + durations	date	2018-04-03			ab 27.04.2018			0	ab 23.07.2018			0				ab 15.04.2014 kontrolle					0	0		0	0	0			0			0			0													20.04.2015 AKH
in-patient = stationär	Y/N = 1/0	1	1	1	1	1		1	1	1		1	1							OWS 30.04.2013-01.07.2013 (kein Brief)	0	1	18.01.2006-03.03.2006 AKH	0	0	0	wg HIV 17.12.2015 bis 19.01.2016 ?			29.04.2016-10.06.2016 OWS		0	????		0		15.07.2016-23.07.2016 AKH		keine KAV Aufenthalte				wg TBC unbekannt
- dates + durations	date	17.04.2018 bis 12.05.2018	10.04.2018 bis 14.04.2018 AKH	14.04.2018-17.05.2018	29.05.2018 - 15.06.2018 OWS	04.05.2018 bis 06.06.2018 transfer		11.07.2018-12.07.2018	13.07.2018 bis 16.07.2018	2018-08-07		20.08.2018 bis 29.08.2018	01.09.2018 bis 19.09.2018			19.02.2014 - 31.03.2014 OWS	10.05.2013-11.05.2013 AKH 20B			Wilh 02.07.2013-01.09.2013	0	08.12.2001-31.12.2001 OWS		0	0	0		21.11.2008 - 09.12.2008 OWS	31.10.12-02.11.2012 AKH	12.09.2016-18.10.2016 SMZ Sophie	02.02.2013 - 01.03.2013 AKH	0		18.06.2017 AKH	0	28.09.2008-24.10.2008 OWS	23.07.2016-26.08.2016 OWS			22.11.2011-24.11.2011 (AKH)	07.04.2018-03.05.2018 OWS	26.11.2013-19.12.2013 OWS				02.01.2018-11.01.2018 AKH	22.02.2011-23.02.2011 OWS	0
			14.04.2018-07.05.2018 OWS			06.06.2018 - 02.98.2018 (exitus)		07.08.2018-10.08.2018		10.08.2018-19.09.2018		29.08.2018 bis 30.10.2018					11.05.2013 - 28 06 2013 OWS					01.01.2002-06.01.2002 OWS	RFA INH Bis 20.10.2006						02.11.2012- 30.01.2013 (ex) OWS	05.12.2016-31.01.2017 idem	01.03.2013 - 18.03.2013 (ex) Hietzing			18.06.2017-20.07.2017 OWS		09.03.2009-30.03.2009 OWS	27.02.2017-15.03.2017 OWS			keine weitere infos						11.01.2018-05.02.2018 OWS
								01.10.2018-11.10.2018									28.06.2013-05.08.2013 AKH 18K					07.01.2002-05.02.2002 OWS	Etb Bis 20.4.2006													17.11.2009-26.11.2009 OWS										25.02.2018-09.04.2018 OWS
								25.10.2018-05.11.2018									05.08.2013 bis 15.08.2013 OWS					11.12. bis 13.12.2007 AKH 18J	Moxi Bis 30.5.2006													19.03.2010-20.03.2010 (exitus) OWS
								21.11.2018-03.12.2018									16.09.2014 bis 30.09.2014 (exitus) SMZ Ost					13.12.2007 bis 31.12.2007 OWS																								09.04.2018-19.04.2018 (Exitus) KFJ
																						kein aktiv TBC, st.p.'
intensive care unit	Y/N = 1/0	0	0	0	0	0		0	0	0		0	0			0					0	0		0	0	0				0	0			0	0	0			0	0	0	0	0			1		0
-dates + durations	date	0				0		0	0	0		0	0								0	0		0	0	0				0	0				0											29.03.2018-09.04.2018 OWS
deceased?	Y/N = 1/0	0	0	0	0	1		0	0	0		0	0		1	0	1	1	1		0	0		0	1	0		0	1	0	1	0	0	0	0	1	1		0	0	0	0	0			1		0
died because of TB?	Y/N = 1/0	0	0	0	0	kardioresp insuff bei TB der Lunge		0	0	0		0	0		0	0	0		0		0	0		0	0	0		0	? Viele DS kein O-Bericht	0	0	0	0	0	0	0	0		0	0	0	0	0			0		0
GCS-Score within episode	GCS 3-15	15	15	15	15	14		15	15	15		15	15			15	15		15		15	15		15	15	15	14	14	13	15	15	15	15	15	0	0	15		15	15	15	15	15			15		15
comorbidities												0												0											0
cardiologic	descriptive	oB	0	0	0	0		0	0	0		0	0	AH	MCI	0	0	mci	VF, AH	0	0	0	Myocarditis	0	1	0		1	1	1	1	0	0	0	0	0	1		0	0	1	0	0			0	1	0
only art. Hypertonie	Y/N = 1/0	0	1	0	0	1		0	0	0		0	0	0	0	1	1	0	0	0	1	0	0	0	1	0		0	0	0	0	0	0	0	0	0	0		0	0	0	1	0			0	0	1
KHK	Y/N = 1/0	0	0	0	0	0		1	0	0		0	0	1	0	0	0	1	0	0	0	0	0	0	0	0		1	0	0	0	0	0	0	0	1	0		0	0	0	0	0			0	0	0
pulmonal	descriptive	Sarkoidose	0	0	Minderventilation	rezidivierende PE		0	0	0		0	Sarkoidose, Pneumonie	0	PE	0	0	0	0	0	PECa, Emphysem	0	0	0	0	0		0	0	1	0	0	0	0	0	0	0		st.p. iatrogenem Pneu	1	1	0	0			0	1	0
COPD	Y/N = 1/0	0	0	0	0	0		0	0	0		0	0	0	0	0	0	0	0	0	1	0	0	0	0	0		0	0	1	0	0	0	0	0	1	1		0	0	0	0	0			0	1	0
neurologic	descriptive	0	0	0	0	0		0	0	0		Cephalea, Augensympt wg TBC im Cerebrum	0	0	0	HIV Enzephalopathie	0	0	diab polyneuropath	0	0	0	0	0	0	migräne		diab Retinopath m Amaurosis	Delir	0	Delir	0	0	0	0	0	Depressio		0	0	0	0	0			0		depressio
infectious	descriptive	1	st.p. Hep B	Malassezia restricta	Hep B	Sepsis staph epidermidis, hominis		1	hep B	0		0	0	Kryptokokkekn-Cerebellitis		1	0	0	0	0	0	0	0	0	0	0		0	0	0	Hep B	HWI	0	Hep B	0	0	0		0	atypische Mykobakteriose	0	Legionellen pneu	0			unklarer HBV status, stp Lues		0
HIV	Y/N = 1/0	0	0	0	1	0		1	0	0		0	0	0	0	1	0	0	0	1	0	0	0	0	0	0	1	0	0	0	0	0	1	0	0	0	0		0	0	0	0	1			0		0
Hep C	Y/N = 1/0	1	0	0	0	0		0	0	0		0	0	0	1	0	0	0	0	0	0	0	0	0	0	0		1	0	0	0	0	0	0	0	0	0		0	0	0	0	0			0		0
nephrologic	descriptive	0	0	1	0	1		0	0	0		0	0	st.p. chron n insuff	0	0	0	1	diab nephropath	1	0	0	0	0	0	0		1	1	0	0	1	0	0	0	0	0		0	0	1	0	0			1		0
Immunsuppression		Ltx	0	0	0	1		1	0	0		0	0	1		0	0	methotrexat wg Polyarthr	1	0	0	0	0	0	0			0	0	0	0	0	0	0	0	0	0		0	0	0	0	0			0		0
St.p. Tx	descriptive	Ltx	0	0	0	Ntx		0	0	0		0	0	NTX 12/07	0	0	0	0	LuTx	0	0	0	0	0	0			0	0	0	0	0	0	0	0	0	0		0	0	0	0	0			0		0
DM 2	1/0	1	0	0	0	0		0	0	0		0	0	1	0	0	0	1	1	0	1	0	0	0	0			1	0	0	1	0	0	0	0	0	1		0	0	1	0	0			0		0
Sonstiges	descriptive	0	Hypothyreose	Gallensteine		Hyperpara, Basedow		Epilepsie, st.p. Drogenabusus, C2-Abusus			Ethylismus			sek hyperparathyr	0	0	pAVK	seropos chr athr	pAVK	0	pAVK	0	psy, Analgetika-abusus	nebenmilz <3	vda Chr. Polyarthritis			stp syphilis, Dialyse	hepatorenal, Child B	pAVK	0	0	0	0	0	0	0		Psoriasis vulgaris	0	pAVK	0	Polytoximanie			0		0
malignom														1	1	0	1	0	1	0	1	0	0	0	0			0	0	0	1	0	1	0	0	0	0		0	0	0	0	0			0		0
ENDO																		hypothyr bei st. P . Strumektomie,	sek hyperpara, hypothyr	0	hyperthyr			0	0	eu struma nodosa		Hypothyr	0	Multifok Autonomie	0	0	0	0	0	0	0		0	0	0	0	0			0		0
[truncated: 166 more columns]

## Sheet: Halfway
PatientID	female	male	age	DiagDate					↑TB diagnosis										↑location ↑												↑TB therapy:↑	severity I
	↓epidem.↓			↓TB diagnosis↓					↓location ↓
Patient: Pseudonym	female	male	age at TB onset	date of TB diagnosis	TB diagnosis:	Ziehl-Neelson-Färbung	M.tuberkulosis- PCR	Mikrobiologische Kulturen	pulmonary	of these, ONLY pulmonary	CNS	disseminated	pleura	muskuloskelettal	GI-trakt	renal and urogenital	LK	miliar TB			START	Therapy taken?	standard INH / RMP / EMB / PZA	Isoniazid	Rifampicin	Ethambutol	Pyrazinamide	Other	Dates of therapy change	END		TB course:	none = ambulant	- dates + durations								in-patient = stationär	- dates + durations
code	Y/N = 1/0	Y/N = 1/0	years	date		Y/N = 1/0	Y/N = 1/0	Y/N = 1/0	Y/N = 1/0		Y/N = 1/0	Y/N = 1/0	Y/N = 1/0	Y/N = 1/0		Y/N = 1/0	Y/N = 1/0	Y/N = 1/0	↓TB therapy:↓		date	Y/N = 1/0	Y/N = 1/0	Y/N = 1/0	Y/N = 1/0	Y/N = 1/0	Y/N = 1/0	descriptive	date	date			Y/N	date								Y/N = 1/0	date
1363588	0	1	52	2018-04-09		1	1	0	1		1	1			1			1	2018-04-10			1	0	1	1	0	1	Moxifloxacin	0	laufend (20.12.2018)			1	2018-04-03								1	17.04.2018 bis 12.05.2018
4328053	0	1	66	2018-04-11		0	1	0	1	1									2018-04-14			1	0	0	1	1	1			nach 04/2018 nicht bekannt			0									1	10.04.2018 bis 14.04.2018 AKH	14.04.2018-07.05.2018 OWS
4463728	0	1	20	2018-04-16		0	0	1	1	1							1		2018-04-19			1	1	1	1	1	1	Moxifloxacin		laufend			0									1	14.04.2018-17.05.2018
4478339	0	1	42	2018-05-08		0	0	1	1	1							1		2018-05-29			1	1	1	1	1	1	Cotrimoxazol		laufend			1	ab 27.04.2018								1	29.05.2018 - 15.06.2018 OWS
1853248	1	0	75	2018-05-29		1	1	0	1			1					1		2018-05-18			1	0	1	1	1	0	0	Rifampicin ex 05.06.2018 (Resistenz)	bis zum Exitus			0									1	04.05.2018 bis 06.06.2018 transfer	06.06.2018 - 02.98.2018 (exitus)
1040865	0	1	58	2018-07-13		0	0	1				1		1					2018-08-07			inkomplaent	0	0	0	1	1	0		26.11.2018 Pyrazinamid u Ethambutol ex			0	0								1	11.07.2018-12.07.2018	07.08.2018-10.08.2018	01.10.2018-11.10.2018	25.10.2018-05.11.2018	21.11.2018-03.12.2018
2005742	0	1	37	2018-08-13		0	1	1				1					1		2018-08-03			1	1	1	1	1	1	0	03.10.2018 EMB u PZA ex	2019-02-03			1	ab 23.07.2018								1	13.07.2018 bis 16.07.2018
4437188	1	0	18	2018-08-07		1	1	1	1			1					1		2018-08-10			1	1	0	1	1	0	Moxifloxacin	?EMB ex 10.10.2018?	2019-02-10			ab 06.08.2018									1	2018-08-07	10.08.2018-19.09.2018
4309924	1	0	25	2018-08-22		0	1	1			1								2018-08-20			1	0	0	1	0	1	Moxifloxacin		mind 12 Monaten			0	0								1	20.08.2018 bis 29.08.2018	29.08.2018 bis 30.10.2018
4516965	0	1	36	2018-09-01		0	1	0				1		1					2019-09-05			ja	1	1	1	1	1	0	EMB u PZA ex 04.11.2018	9-12 Monaten			0									1	01.09.2018 bis 19.09.2018
1005254	0	1	56	2013-02-01		1	0	0	1	1												0	0	0	0	0	0	0	0	0		??? Keine Therapie??
1056168	0	1	42	2014-02-19		1	1	1	1			1						1	2014-02-19			1	0	1	1	0	0	Sulfametrol, Trimethoprim, Moxifloxacin, Amikacin	0	nicht bekannt, 31.03.2014 mehrmals ZN (-)				ab 15.04.2014 kontrolle									19.02.2014 - 31.03.2014 OWS
1066195	0	1	59	2013-05-13		1	1	0	1			1		1					2013-05-11			1	1	0	0	0	0		28.06.2013 - R+I bleibt														10.05.2013-11.05.2013 AKH 20B	11.05.2013 - 28 06 2013 OWS	28.06.2013-05.08.2013 AKH 18K	05.08.2013 bis 15.08.2013 OWS	16.09.2014 bis 30.09.2014 (exitus) SMZ Ost
1068747	1	0	77	2002-01-16		1	0	0	1			1				1				keine bekannt
1071027	1	0	67	2009-05-04		1	0	0	1	1										keine		0	0	0	0	0	0	0	0	0
1072128	1	0	42	2013-04-18		1	1	1	1			1					1			keine bekannt??????????		keine Daten	Anzunehmen						keine Daten			?????????	Ows 01/14, 07/14, 11/14, 01/15									OWS 30.04.2013-01.07.2013 (kein Brief)	Wilh 02.07.2013-01.09.2013
1080209	0	1	54	2003-06-26		1	0	0	1	1										nicht bekannt		0	0	0	0	0	0	0	0	0		0	0	0								0	0
1088685	1	0	34	2007-12-13		1	0	0	1	1												Therapieschema nicht bekannt	keine Briefe aus OWS vorhanden	0	0	0	0	0	0	0			0	0								1	08.12.2001-31.12.2001 OWS	01.01.2002-06.01.2002 OWS	07.01.2002-05.02.2002 OWS	11.12. bis 13.12.2007 AKH 18J	13.12.2007 bis 31.12.2007 OWS	kein aktiv TBC, st.p.'
1091265	1	0	37	2006-01-16		1	0	0				1			1	1		1	2006-01-20				0	1	1	1	0	1	Moxiflo seit 28.02.2006	schau unten												18.01.2006-03.03.2006 AKH		RFA INH Bis 20.10.2006	Etb Bis 20.4.2006	Moxi Bis 30.5.2006
1127068	1	0	26	2008-09-24 11:21:00	im brief von 07.10.08 - falsch negativ, kein TBC (AKH), die melden auch ins magistrat so (archiv)	1	0	0												0		0	0	0	0	0	0	0	0	0			0	0								0	0
1133318	1	0	85	2002-05-08 13:44:00		1	0	0														keine bekannt	0	0	0	0	0	0	0	0			0	0								0	0
1164681	1	0	37	2015-12-21		0	1	0				1		1			1					ja, finde aber medis nicht																				wg HIV 17.12.2015 bis 19.01.2016 ?
1185064	0	1	60	2008-11-18 08:00:00	ED 1999 !!!!!! Brief 21.04.2009	1	0	0	1	1									2008-11-21			1	0	1	1	1	0	0	OWS Brief 12.12.2008!!!	2008-12-09													21.11.2008 - 09.12.2008 OWS
1188404	0	1	54	2012-10-31 08:00:00		1	1	1				1						1	2012-10-31			1	0	1	1	1	0	0		30.01.2013 (exitus)			0	0									31.10.12-02.11.2012 AKH	02.11.2012- 30.01.2013 (ex) OWS
1194839	1	0	81	2016-04-12 11:47:29		0	1	1	1	1									2016-05-04				0	1	1	0	0	Imipenem		2017-01-04												29.04.2016-10.06.2016 OWS	12.09.2016-18.10.2016 SMZ Sophie	05.12.2016-31.01.2017 idem
1200762	0	1	73	2013-02-08 08:00:00		1	1	1				1		1				1	2013-02-08			1	1	1	1	1	1	0		18.03.2013 (exitus)													02.02.2013 - 01.03.2013 AKH	01.03.2013 - 18.03.2013 (ex) Hietzing
1214839	0	1	42	2013-11-19 08:00:00		1	1	0				1			1		1			?????																						????
1219282	0	1	42	2017-06-19 10:54:00		1	1	1	1			1					1		2017-06-18			1	0	0	1	1	0	Moxifloxacin															18.06.2017 AKH	18.06.2017-20.07.2017 OWS
1255004	1	0	76	2016-07-20 12:05:31		0	1	1	1	1									2016-07-23			1	0	1	1	1	0	0		?04/17? Brief ab 24.04: St.p. TBC												15.07.2016-23.07.2016 AKH	23.07.2016-26.08.2016 OWS	27.02.2017-15.03.2017 OWS
1281809	1	0	74	2007-12-19 14:54:00	keine TBC Daten in dem Jahr	1	0	0														0
1301922	0	1	44	2015-05-11 14:49:30		0	1	1	1			1					1		2015-06-09			1	0	0	1	1	1	0		nicht bekannt			2015-06-09									keine KAV Aufenthalte
1317089	1	0	82	2018-03-19 11:20:34		0	0	1	1	1									2018-04-05			1	0	0	1	1	1			anscheinend zur Zeit noch in T			2018-04-05										07.04.2018-03.05.2018 OWS
1344143	1	0	37	2013-11-26 14:01:00		1	1	1	1	1									2013-11-27			1	1	1	1	1	1	0		nicht bekannt													26.11.2013-19.12.2013 OWS
1360887	1	0	20	2008-11-13 14:19:00		1	0	0	1	1												ja, nicht genauer erwahnt		der einzige Brief	2011-04-05																	wg TBC unbekannt
1366533	0	1	47	2018-01-04 11:03:22		0	1	1	1	1									2018-01-11			1	1	1	1	1	1	0		2018-02-27													02.01.2018-11.01.2018 AKH	11.01.2018-05.02.2018 OWS	25.02.2018-09.04.2018 OWS		09.04.2018-19.04.2018 (Exitus) KFJ
1369890	1	0	55	2015-04-16 13:45:51		0	0	1	1	1									2015-04-20				1	1	1	1	1		nach 8w PZA u EMB ex, rest weiter	keine weiteren Kontrollen				20.04.2015 AKH									0
1409638	1	0	27	2010-03-29 08:00:00	St. p. Lungen-Tbc 1991- 1 Jahr RMP	1	0	0	1			1	1		1				2010-03-30				0	0	1	1	0	Tazonam, Amikacin															30.03.2010-11.04.2010 (Exitus) OWS
1441739	0	1	70	2007-01-12 08:00:00		1	0	0				1						1	2007-01-12				1	1	1	1	1	0		nicht bekannt												12.01.2007 - 18.01.2007 Akh	18.01.2007-11.02.2007 OWS		keine weitere Infos
1448611	1	0	34	2014-10-27 13:44:28		0	1	1	1	1									2014-11-05			1	1	1	1	1	1	0	PZA u EMB 13.1 ex	2015-05-08			ab 27.10.2014	Ko bis 03.12.2015
1461023	0	1	47	2012-12-10 09:38:00		1	1	1	1			1			1				2012-12-10			1	1	1	1	1	1	0		keine weitere Info												9.12.2012-10.12.2012 AKH	10.12.2012-23.01.2013 OWS		keine weitere Info	CT 28.02.2013
1482163	1	0	37	2016-08-01 11:42:36		0	1	1						1					2016-08-16			1	1	1	1	1	1	0		2017-08-16												16.08.2016 - 25.08.2016	weiter ambulant
1482747	0	1	34	2016-08-30 13:36:42		1	1	1				1					1		2016-08-30			1	0	0	1	1	0	Moxi, Linezolid		2018-03-02													30.08.2016- 07.09.2016 AKH	weiter ambulant
1499912	1	0	82	2009-10-12 08:00:00	bekannte LK TBC!! Seit 2 monaten	1	0	0				1					1		2009-08-01			1	0	1	1	1	0	0		?????													6.10.2009- 6.11.2009 AKH			keine weitere Info
1504125	1	0	62	2017-06-20 13:36:55		1	1	1				1		1			1		2017-06-22			1	1	1	1	1	1	0		2018-08-28													13.06.2017-06.07.2017 AKH	dazw im Krems	18.07.2017-21.07.2017 Akh
1515810	0	1	48	2016-08-01 11:42:31		0	0	1						1					2016-08-19			1	0	1	1	0	0	0	Moxi ab 20.12.2016	01.02.2017?????			13.09.16, 03.01.2017 WSP										29.07.2016-04.08.2016 AKH	04.08.2016-06.09.2016 WSP	02.02.2017 - 04.03.2017 WSP
1570818	0	1	51	2011-07-22 15:01:00		1	1	1	1			1	1						2011-07-28			1	0	0	1	1	Allerg Exant auf PZA	Moxi	2. Start: 24.02.2014. 15.4.2014 Amikacin, 6.5.14 Terizidone														27.07.2011 - 30.08.2011 OWS	24.02.2014 - 08.05.2014 OWS REZIDIV	15.05.2014 - 20.05.2014 OWS	20.05.2014 - 20.05.2014 (exitus) OWS
1590048	0	1	51	2015-11-20 14:52:00		1	1	1								1			2015-11-20				1	1	1	1	1	0	22.02.2016 -> duale	??? Zur ko nicht gekommen			2015-11-30										19.11.2015-28.11.2015 AKH
1627772	1	0	36	2017-03-06 12:39:01		1	1	1	1	1									2017-03-06			1	0	0	0	1	0	Linezolid, Moxi	????? Umst auf 2fach ka brief	approx 03/18 - keine Daten			17.07.17 Ko WSP	16.01.18 Ko WSP									06.03.2017-07.03.2017 AKH	07.03.2017-30.04.2017 WSP
1668633	1	0	67	2014-09-12 14:32:26		0	1	0	1	1									2014-09-22			1	0	1	1	1	0	0	nach 3 M	09.02.2015 Exitus													22.09.2014- 14.10.2014 AKH
1697357	0	1	82	2016-09-06 10:05:56		0	0	1	1			1	1						2016-10-11			1	0	0	1	1	unvertr			2017-07-03			2016-10-11										06.09.2016-08.09.2016 AKH	08.09.2016-12.09.2016 Hietzing	17.10.2016-28.10.2016 OWS	26.02.2017-06.04.2017 WSP	31.05.2017 - 14.06.2017	22.12.2017- 23.01.2018 SMZ Ost
1721824	0	1	69	2015-05-12 12:28:30		0	1	1						1					2015-05-12			1	0	L versag nach 1 tag	1	1	1	0	Tidezolid u Clarythro 03.02.2017	2018-02-16			12.08.2016 AKH laufend										22.04.2015-01.06.2015 AKH	01.06.2015-22-06.2015 AKH
1729192	0	1	61	2018-03-08 10:43:55		0	0	1	1	1									2018-03-20			1	1	1	1	1	1	0	20.12.2018 duale	Laufend													2018-03-20	weiter ambulant
1740784	1	0	29	2009-12-01 12:37:00		1	0	0	1	1										???? Nicht bekannt														30.11.09 AKH									03.12.2009-18.12.2009 OWS	23.12.2009-23.12.2009 OWS
1815460	1	0	80	2013-09-12 12:52:00	1958: spontan Pneumothorax bei TBC	1	0	0	1			1	1						2013-09-13			1	1	1	1	1	1	0	2 fach ab 18.02.2014	1 Jahr													12.09.2013 - 02.04.2014 OWS	25.04.2014-15.05.2014 OWS	08.07.2014-11.07.2014 AKH		16.07.2014 exitus
1818044	0	1	75	2010-10-05 15:16:00		1	0	0	1	1									2010-10-06			1	1	1	1	1	1	1	RMP 9 Mon, EMB 2-3 M	im niedergel bereich abgesetzt													06.10.2010-04.11.2010 OWS
1827171	0	1	66	1998-05-19 11:19:00		1	0	0	1	1							1		1998-05-19			1	0	0	1	0	0	0		?????			1										27.05.1998-09.06.1998 AKH
1827439	0	1	72	2007-08-07 14:54:00		1	1	1									1		2010-03-04			1	therapie bei erstem fall nicht bekannt	0	1	1	0	0	plus PZA ab 22.3.10	nicht bekannt			2007-08-28	2007-09-05
1833304	0	1	49	2014-02-24 11:22:00		1	1	1	1			1						1				1	0	1	0	1	1	0					20.02.2014, 04,27.03.2014									???
1853248	1	0	75	2018-06-05 13:32:51	MDR Tbc	1	1	1									1		2018-06-05			1	0	1	1	1	0	0		02.08.2018 exitus													04.05.2018-06.06.2018 AKH	06.06.2018-02.08.2018 (exitus) OWS
1883688	1	0	38	2011-07-21 11:42:00		1	1	1	1	1										nicht bekannt, keine Briefe od Dekurse													19.07.2011 AKH	25.08.11; 04.01.12, 29.05.12 OWS									29.07.2011 -18.07.2011 OWS	23.08.2011-16.09.2011 WSP	27.11.2011-02.12.2011 WSP
1893998	0	1	46	2011-01-05 14:49:00		1	0	0														0	0	0	0	0	0	0	keine	keine													04.01.2011-14.01.2011 AKH	14.01.2011-19.01.2011 AKH
1901905	0	1	60	2007-03-23 12:43:00		1	0	0	1	1									2007-03-23			1	0	1	1	1	0	Moxi		nicht bekannt			23.03.2007 AKH										23.03.2007-06.04.2007 OWS		letzte Tumorkontrolle 19.10.2016 AKH
1911155	1	0	39	2015-09-30 12:18:53	MDR-TBC	0	1	1	1			1			1				3015-09-30			1	0	1	1	1	0	0	21.10.2015 plus moxi, (INH, Rif ex) Ende 10/2015; eventuell PAS 24.11 plus Amikacin, ab 20.01.2016 Amikacin, Granupas, Moxifloxacin, Etibi und Linezolid	freiwillig 05/17			2015 AKH: 30.09, 01.10, 02.10, 5.10, 21.10, 24.11	25.11, 27.11, 30.11, 01.12, 02.12, 03.12, 04.12, 07.12	09.12, 10.12, 11.12, 14.12, 15.12, 17.12, 21.12, 23.12, 24.12, 29.12, 30.12	2016 AKH: Jänner: 5,7,8,11,12,13,14,15,18,19,20,22; Feb: 2,4,9,15,16,17,19,22, 23,24,25, 26,29	März: 2,4,8,9,11,14,15,16,17,18,21,22,23,24, 25,29,30;	Apr: 1, 25,27; 19.05; 16.06; 14.07; 18.08; 29.09, 06.10; 12.12; 19.12;				2017-06-12	29.10.2015 - 02.11.2015 WSP	02.11.2015-23.11.2015 OWS
1918537	0	1	51	2010-11-16 14:19:00	nicht bekannt was an dem tag der Ds geschehen ist	1	0	0				1		1			1			???????													07.03.2011 AKH drainage TBC Abszess										14.03.2011-22.03.2011 OWS
1956740	1	0	52	2013-01-04 15:15:00	St.p. Tbc 2008	1	0	0	1	1									2013-01-14			1	0	0	0	1	0	Moxi, Clarythro		24.04.2013 exitus			07.01.2013 AKH										14.01.2013-24.04.2013 KFJ
1974836	0	1	50	2016-11-08 13:44:32		0	1	1	1			1	1						2016-11-10			1	0	0	1	1	0	0	PZA ab 30.11; plus Moxi ab 06.07.2017	?????????												04.11.2016 -10.11.2016 Akh	10.11.2016 - 14.12.2016 OWS	19.01.2016 - 03.02.2017 OWS	07.02.2017 - 07.04.2017 OWS	24.05.2017 - 08.06.2017 OWS	06.07.2017-01.08.2017 OWS
1987505	1	0	22	2006-11-06 10:54:00		1	0	0				1					1		2006-11-06			1	1	1	1	1	1	0	0	nicht bekannt													03.11.2006-06.11.2006		weiteres nicht bekannt
2004705	1	0	19	2016-07-18 10:48:30		1	0	1	1	1									2016-07-17			1	1	1	1	1	1	Amikacin															17.07.2016 AKH	17.07.2016-18.07.2016 OWS	18.07.2016-26.07.2016 WSP	26.07.2016 -08.08.2016 OWS	23.02.2017-01.03.2017 KFJ	11.05.2017-15.05.2017 KFJ	09.11.2017-10.11.2017 SMZ Ost
2016806	0	1	38	2015-03-31 15:04:52			1	1						1					2015-04-28			1	1	1	1	1	1	0	28.06.2015 -2Fach (INH-RMP)	2016-04-28			seit 27.04.2015 AKH
2019664	0	1	43	2007-01-29 08:00:00		1	0	0	1	1									2007-01-29			1	0	1	1	0	0	0	14.02.07 Moxi, Clarythro	???????													28.01.2007 - 29.01.2007 AKH	29.01.2007-10.02.2007 OWS
2049375	1	0	18	2007-04-19 13:41:00	ED 10/2006; PZA u EMB 2 Mon u RMP/INH für 6 Mon, wobei Pat. 02/2007 Rifoldin absetzt	1	0	0	1			1					1		2007-04-19			1	0	1	1	1	0	Moxi		INH bis 20.10.2007 / RMP bis 20.10.2007 / EMB bis 20.7.2007/ Moxi bis 23.6.2007													17.04.2007-19.04.2007 AKH	19.04.2007-02.05.2007 OWS	21.11.2007-22.11.2007 OWS
2085934	0	1	52	2017-01-12 11:19:08		0	0	1	1			1					1		2017-02-03			1	1	1	1	1	1	0	17.03.2017 nur RMP/INH/EMB	2017-12-01				23.03, 09.03, 18.05, 29.05, 13.06, 13.07	17.07, 10.08, 20.09, 18.10, 15.11, 13.12							06.08.2018: Ther im Dez 2017 abgeschlossen	11.01.2017-25.01.2017 AKH	16.03.2017-14.04.2017 AKH
2104009	0	1	22	2007-09-14 15:27:00		1	0	0				1						1				nicht bekannt	0	0	0	0	0	0	0	0			2007-09-26
2108356	0	1	33	2008-10-16 14:05:00		1			1	1									2008-10-16			1	1	1	1	1	1	0		?????			09.10.2008, 28.10.2008 AKH										16.10.2008-11.11.2008 OWS
2126380	1	0	25	2007-11-17 11:17:00		1	0	0	1			1				1			2007-11-16			1	0	1	1	0	1		ab ??04.02.2008 PZA durch EMB ersetzt	zm bis august 2008												14.11.2007-19.11.2007 AKH	04.02.2008 - 18.02.2008 AKH	19.11.2007-04.02.2008 OWS
2136328	0	1	49	2014-01-22 15:08:00		1	1	1	1	1										???????													02.04.2015, 12.08.2016 OWS	11.02.2017, 27.02.2018 OWS									29.01.2014-11.03.2014 OWS
2144766	1	0	31	2015-11-27 12:18:20		0	1	1				1					1		2015-12-18			1	1	1	1	1	1	0	18.02.2016 zweifach	2016-06-18				AKH seit 28.12.2015								0	0
2165834	0	1	45	2008-03-12 08:00:00		1	0	0	1			1				1		1	2008-03-13			1	1	1	1	1	1	0		02.04.2008 exitus													13.03.2008-02.04.2008 (ex) AKH
2170949	0	1	71	2008-10-02 12:59:00		1	0	0	1	1									2008-10-03			1	0	1	1	0	1	0	21.01.2009 INH/RMP	2010-01-13			AKH: 08.09.2008, 13.10.2008	30.10.2008,01.12.2008, 21.01.2009	30.03.2009, 28.05.2009, 07.08.2009	20.10.2009, 13.01.2010						0	0
2189996	0	1	46	2008-12-29 08:00:00		1	0	0				1					1					?????											????									?????
2206380	1	0	59	2017-03-22 14:03:17		0	1	1	1			1							2017-03-28			1	1	1	1	1	1		02.05.2017 PZA ex, EMP pause	2017-12-28			AKH 20.03.2017, 22.03.2017, 28.03.2017	11.04.2017, 13.04.2017, 24.04.2017	02.05.2017, 08.05.2017, 18.05.2017	02.06.2017, 20.06.2017, 11.07.2017	01.08.2017, 29.08.2017, 19.09.2017	10.10.2017, 31.10.2017,21.11.2017				0	0
2251314	0	1	65	2009-11-12 14:12:00		1	0	0	1	1									2009-11-12			1	1	1	1	1	1	0		???? Niedergelassen				0									10.11.2009-12.11.2009 AKH	12.11.2009-04.12.2009 OWS
2263958	1	0	23	2009-01-01 08:00:00		1	0	0											2009-01-01			1	1	1	1	1	1	0		?????													31.12.2008-01.01.2009 AKH	02.01.2009 - 16.03.2009 OWS
2302760	0	1	68	2009-05-12 11:58:00		1	0	0	1	1									2009-05-12			1	0	1	1	1	1	plus Amikacin		17.01.2010 (exitus)													24.06.2009-10.11.2009 AKH	18.12.2009-22.12.2009 KFj
2358616	0	1	63	2017-09-01 14:01:52		0	0	1				1		1					2017-10-04			1	0	1	0	1	0	Moxi	PZA ab 09.11.2017	02/18 selbst abgesetzt, neustart 29.05.2018				AKH 04.10.2017, 09.11.2017, 15.11.2017	16.11.2017, 29.11.2017, 15.05.2018	29.05.2018, 14.06.2018, 04.07.2018,	24.07.2018………?????						30.08.2017-11.09.2017 AKH
2413391	0	1	78	2014-07-24 13:57:33		0	1	1	1	1									2014-07-31			1	0	1	1	1				18.08.2014 (exitus)													29.07.2014-04.08.2014 AKH	04.08.2014-18.08.2014 (ex) OWS
2413446	0	1	69	2014-05-07 08:00:00		1	1	1				1					1		2014-05-08			1	1	1	1	1	1		20.08.2014 Moxi	2015-02-25				seit 08.05.2014 AKH
2843593	1	0	60	2016-03-04 14:43:21		0	1	1				1				1			2016-03-11			1	1	1	1	1	1	0	ab 06.05.2016 PZA ex	2016-12-30				AKH: 05.09.2016, 06.10.2016	03.11.2016, 01.12.2016, 05.12.2016	2016-12-30							11.03.2016-17.03.2016 AKH	06.04.2016-02.05.2016 AKH	20.05.2016-24.05.2016 AKH	08.08.2016-15.08.2016 AKH
2957488	0	1	50	2016-05-13 14:04:04		0	1	1	1	1									2016-05-14			1	0	0	1	0	1	Sehstörung unter EMB		?????													10.05.2016-13.05.2016 AKH	13.05.2016-07.06.2016 OWS
2971531	1	0	61	2018-03-20 12:38:39		0	0	1	1	1									2018-03-26			1	1	1	1	1	1	0	23.11.2018 pausiert	???													18.03.2018-29.03.2018 AKH	18.03.2018-17.04.2018 AKH	29.05.2018-04.06.2018 Hietzing	12.06.2018-19.06.2018 AKH	23.11.2018-13.12.2018 WSP
3023793	0	1	34	2015-04-14 13:44:42		0	1	1	1			1					1		2015-04-24			1	1	1	1	1	1	0		???				AKH: 14.04.2015, 20.04.2015	2015-04-22								22.04.2015-21.05.2015 OWS
3280316	1	0	60	2012-03-29 08:00:00		1	1	0	1	1										Exitus am Datum der Ds		0	0	0	0	0	0	0	0	0													07.03.2012-29.03.2012(ex) AKH
3395521	0	1	33	2017-05-03 12:11:04		0	1	1	1			1					1		2017-07-15			1	1	1	1	1	1		06.06.2017 Moxi, PZA,INH ex, 06.03.2018 RMP ex	06.03.2018?				AKH: 06.06.2017, 06.07.2017	05.09.2017, 06.10.2017,14.12.2017 , 06.03.2018							03.05.2017-06.05.2017 AKH	06.05.2017-17.05.2017 AKH
3397805	1	0	31	2009-11-06 14:04:00		1	0	0	1	1									2009-11-07			1	1	1	1	1	1	0		?????				05-06.11.2009 AKH									06.11.2009-25.11.2009 OWS
3399179	0	1	52	2016-05-06 11:21:26		1	1	1	1	1									2016-05-20			1	1	1	1	1	1	0		23.3.17 St.p. TBC				AKH: 06.05.2016, 25.07.2016	03.11.2016,								20.05.2016-14.06.2016 OWS
3403656	0	1	37	2016-03-16 11:03:33	St.p. Lymphknoten-TBC 2011.	1	1	1	1	1									2016-03-16			1	1	1	1	1	1	0	07/16 EMB PZA ex,	am 06.03.2018 INH noch immer laufend													15.03.2016-16.03.2016 AKH	16.03.2016-07.04.2016 OWS
3438776	0	1	39	2011-04-02 11:38:00		1	0	0												Sarkoidose		0												AKH: 11.04.2011									01.04.2011-08.04.2011 AKH
3630489	1	0	47	2010-06-07 08:00:00		1	0	0	1			1						1				???	0	0	0	0	0	0		28.06.2010 (ex)			0									28.05.2010 AKH -> transfer ->	04.06.2010 - 28.06.2010 (ex) AKH
3637633	0	1	69	2010-12-20 08:00:00	vd.a meinen Pathos	1	0	0														0	0	0	0	0	0	0															19.11.2010-25.11.2010 AKH
3649726	0	1	15	2010-12-21 15:14:00		1	1	1	1	1									2010-12-24			1	1	1	1	1	1	0		???				WSP ko	22.04.2013, 10.04.2014								10.12.2010-22.12.2010 AKH	22.12.2010-19.01.2011 WSP	21.01.2011-09.03.2011 WSP	18.07.2011-19.07.2011 WSP
3658641	1	0	45	2018-01-29 11:23:58		0	1	0	1			1					1		2018-03-06			1	0	1	0	0	1	Rifabutin		2019-01-01				01/2018???	14.01.2019 OWS							erst ab	05.03.2018-26.03.2018
3666787	1	0	40	2012-08-29 15:26:00	keine Ds	1	0	0														0	0	0	0	0	0	0														keine Aufent um TBC datum
3692102	1	0	31	2014-07-11 13:30:48		0	1	1					1						2014-07-21			1	1	1	1	1	1	0	19.09.2014 2fach	?????				AKH 19.09.2014, 21.11.2014									09.07.2014-23.07.2014 AKH	weiter ambulant
3721604	0	1	44	2011-03-28 12:18:00		1	0	0	1	1									2011-03-29			1	1	1	1	1	1	0		????													25.03.2011-28.03.2011 AKH	28.03.2011-14.04.2011 OWS
3734120	1	0	72	2011-09-13 08:00:00		1	1	1	1	1									2011-09-13			1	0	1	1	1	0	1	ab 20.09.11 Moxi	????													07.09.2011-13.09-2011 AKH	keine weitere Infos über pat
3744346	0	1	47	2011-06-10 15:20:00		1	0	0	1			1					1		2011-06-11			1	0	1	1	1	0	1	Moxi ab 28.06.11	????? Letzte Daten 01/12													10.06.11-04.08.11 OWS	04.01.12-05.01.12 KFJ	02.06.12-08.06.12 KFJ	20.06.12-22.06.12 KFJ	25.06.12-29.06.12 KFJ	KFJ Auf sind Uro…
3791955	1	0	20	2011-12-13 15:48:00		1	1	1	1	1									2011-12-14			1	0	1	1	0	1	Rifabutin		????			0	0									10.12.11.-14.12.11 AKH	14.12.11-12.11.12 OWS	kein weiteren TBC verl bekannt
3794184	0	1	76	2011-12-12 08:00:00	Erstdiagnose 05/2011	1	1	0	1	1									2011-05-04			1		1	1	1			12/11 RMP/INH 2fach	05/12??													10.12.11-13.12.11 AKH	13.12.11-20.12.11 OWS	19.05.12-23.05.12 KFJ
3826371	0	1	36	2017-05-02 13:46:41				1				1					1		2017-05-15			1	0	1	1	1	0	0		2018-05-26													24.04.17-18.05.17 AKH	14.07.17-15.09.17 AKH
3832166	0	1	37	2016-06-16 13:59:01		0	1	1					1						2016-06-10			1	1	1	1	1	1	0	11/16 schon 2fach	2017-03-29				weiter ambulant AKH								10.06.16 AKH	10.06.16-20.06.16 AKH	28.07.16-12.08.16 AKH	13.11.16-07.12.16 AKH
3836093	0	1	24	2016-03-25 09:40:02		1	1	1				1					1		2016-03-31			1	1	1	1	1	1	0	EMB, PZA 25.10.16 ex	21.02.2017			AKH:	05.04.16,14.04.16	02.05.16,24.08.16	06.09.16,11.10.16	14.02.17, 21.02.17 (revers)	COMPLIANCE					22.03.16-01.04.16 AKH
3857523	0	1	16	2012-08-08 08:00:00		1	1	1			1						1		2012-08-23			1	1	1	1	1	1	0		???													06.08.2012-09.08.2012 AKH	10.08.2012-24.08.2012 WSP	29.08.2012-12.09.2012 WSP	13.09.2012-14.09.2012 WSP	20.09.2012-21.09.2012 WSP	11.06.2013-11.06.2013 WSP	zur Zeit 2 Fach
3860547	0	1	29	2012-10-05 08:00:00	ED 20.08.12	1	1	1	1			1					1	1	2012-10-04			1	0	0	1	1	1	Moxi	nicht bekannt	nicht bekannt				01.10.12 AKH	04.10.12 AKH	05.10.12 AKH							20.08.12-26.09.12 AKH	05.10.12-07.11.12 OWS	keine weiteren info
3867384	1	0	30	2012-10-17 08:00:00		1	1	1	1		1	1							2012-10-17			1	???							08.11.12 (exitus)													08.10.12-16.10.12 AKH
3888980	0	1	17	2012-12-03 08:00:00		1	1	1	1	1									2012-12-03			1	1	1	1	1	1	0	01.01.13 Levofloxacin, INH ex	nicht bekannt			??										03.12.12-06.12.12 WSP	06.12.12-02.02.13 OWS	???
3898949	1	0	28	2014-11-20 09:49:26		0	0	1				1	1	1					2014-12-24			1	1	1	1	1	1	0	am 15.06.2015 nur RMP (Schwanger)	?????			Hausarzt..										17.11.14-24.11.14 AKH	23.12.14-07.01.15 Akh	weiter ambulant ?
3906322	0	1	21	2013-03-22 08:00:00	fraglich	1	1	1				1					1		2013-03-08			1	0	1	1	1	1	Amikacin	22.03.13 Amikacin ex	2013-11-26				letzte 26.11.2013									14.03.13-05.04.13 AKH	weiter ambulant Akh
3944201	0	1	23	2015-03-30 15:05:57		0	0	1				1					1		2015-04-11			1	1	1	1	1	1	0		??			nicht bekannt…										23.03.15-20.04.15 AKH	20.04.15-07.05.15 OWS	keine weitere Infos
3944892	0	1	45	2016-07-25 11:37:25		0	0	1									1		2016-08-19			1	0	1	1	1	0	0	26.08.16 plus PZA, 20.10 2fach	laufend beim letz ko			AKH	09.08.16, 19.08.16	26.08.16, 09.09.16	23.09.16,21.10.16	18.11.16, 03.01.17	Letzte 14.02.2017					21.07.16-23.07.16 AKH	weiter ambulant
3949689	0	1	32	2016-10-11 13:26:48		0	0	1	1	1									2016-11-09			1	0	0	1	1	0	Moxi	2018-11-11	LAUFEND													10.10.16-11.10.16 AKH	10.10.16-19.10.16 AKH	09.11.16-07.12.16 OWS	05.11.18-14.12.18 OWS
3967267	0	1	41	2015-10-05 14:11:43		0	0	1							1				2015-10-05			1	0	1	1	1	0	0	21.10.15 plus PZA, EMB ex, 19.01.2016 PZA ex	2016-07-06				21.10.15, 28.10.15, 04.11.15, 18.11.15	16.12.15, 19.01.16, 16.02.16, 12.04.16	10.05.16, 06.07.16, 14.09.16 ko, das war kein Crohn							09.10.15-14.10.15 AKH	weiter ambulant AKH
3974748	0	1	28	2015-05-21 14:57:03		0	1	1									1		2015-05-22			1	1	1	1	1	1	0	22.07.15 2fach	2015-11-23				14.07.15, 20.08.15	09.09.15,07.10.15	2015-11-23							18.05.15-24.05.15 AKH	weiter amb
3975630	1	0	44	2013-12-12 08:00:00		1	1	1	1	1									2014-12-12			1	1	1	1	1	1	0	18.2.14 2fach	2014-06-16				AKH: 10.01.14, 05.03.14	14.03.14, 04.11.14								18.12.13-20.12.13 AKH
3987828	1	0	30	2015-04-20 14:14:58		0	1	1				1					1		2015-04-20			1	0	1	1	1	0	0	01.07.15 Amikacin	??													13.04.15-28.04.15 AKH	01.07.15-21.07.15 AKH
3995047	1	0	34	2016-07-05 10:12:31		0	1	1				1							2016-07-07			1	1	1	1	1	1	0	10.08.16 2Fach	2017-04-14				10.10.16 AKH									03.07.16-22.07.16 AKH
3998040	0	1		2015-10-15 14:08:21		0	1	1	1	1									2015-10-28			1	0	1	1	1	0	0		2016-08-01				AKH bis 23.10.15									23.10.15-30.10.15 OWS	26.11.2015-04.12.15 OWS
3998654	0	1	54	2014-09-22 13:21:00	Transfer nach Landeskrankenhaus Leoben	1	0	1														0	0	0	0	0	0	0	0				0	0									20.08.14-25.09.14 AKH	Transfer nach Landeskrankenhaus Leoben
4017208	1	0	21	2018-01-29 11:23:42		1	1	1	1	1									2018-01-28			1	1	1	1	1	1	0		laufend?				27.01.18 AKH									27.01.18-08.03.18 OWS
4037949	1	0	26	2016-03-10 11:40:11	EDplusTh 02/16 Pakistan			1							1				2016-03-10			1	1	1	1	1	1	0	10.05.16 2fach	2017-03-07			AKH ko	04.04.16, 18.04.16, 02.05.16,	17.05.16, 31.05.16, 28.06.16	26.07.16, 02.08.16, 23.08.16,	20.09.16, 15.11.16, 13.12.16	10.01.17, 07.02.17, 07.03.17					09.03.16-25.03.16 AKH
4047612	0	1	31	2014-07-10 11:33:48		0	1	1									1		2014-07-16			1	1	1	1	1	1	0	03.09.14 PZA ex, 08.01.15 2Fach	2015-04-17				16.07.14, 30.07.14, 13.08.14,	03.09.14, 08.10.14, 28.11.14,	08.01.2015, 03.03.15,17.04.15							09.07.14-10.07.14 AKH
4063310	0	1	42	2016-09-27 12:59:42		1	0	1	1	1												nicht bekannt	Transfer LKH Oberpullendorf																				14.09.16-29.09.16 AKH	Transfer LKH Oberpullendorf
4066054	0	1	17	2014-09-02 14:08:09		0	0	1	1	1									2014-09-23			1	1	1	1	1	1	0	???	im 2017 Brief st.p. ausgeh TBC													28.08.14-05.09.14 AKH	05.09.14 - 24.10.14 WSP
4084920	0	1	19	2017-07-06 11:16:41		0	0	1									1		2017-07-06			1	1	1	1	1	1	0	11.12.17 2fach	2018-01-08				25.07.17, 04.08.17, 28.09.17,	12.10.17, 09.11.17, 11.12.17,	2018-01-08							04.07.17-06.07.17 AKH
4090970	1	0		2016-08-01 12:27:56			1	1									1		2016-08-12			1	1	1	1	1	1	0	17.10.16 2fach	2017-09-07			Akh	01.08.16, 10.08.16, 12.08.16	16.08.2016,30.08.16, 14.09.16,	27.09.16, 17.10.16, 11.11.16	09.12.16, 10.01.17,25.01.17,	21.03.17,18.04.17, 16.05.17	10.07.2017, 07.08.17, 07.09.17			0
4109407	1	0	37	2018-03-02 13:39:10			1	1									1		2018-04-19			1	1	1	1	1	1	0	20.09.18 2Fach	2018-10-19			AKH	09.03.18, 14.03.18, 19.04.18	23.04.18, 02.05.18, 04.06.18,	26.06.18, 11.07.18, 20.07.18,	03.08.18, 23.08.18, 20.09.18	2018-10-19					01.03.18-02.03.18 AKH
4117237	0	1	25	2016-11-10 14:01:52	ED 04/15, schau unten	0	1	1									1		2016-11-21			1	1	1	1	1	1	0	14.02.17 2Fach	2017-08-31			AKH	21.11.16, 05.12.16, 19.12.16,	30.12.16, 20.01.17, 14.02.17,	15.03.17, 12.04.17, 18.04.17,	12.05.17, 16.06.17,12.07.17	12.09.17, 26.09.17					09.11.16-15.11.16 AKH
4117826	0	1	40	2016-03-03 11:34:13		0	0	1								1			2016-03-25			1	1	1	1	1	1	0	13.05.16 2Fach	2016-12-22			AKH	02.03.16,03.03.16, 24.03.16,	25.03.16, 04.04.16,06.04.16,	20.04.16, 04.05.16,13.05.16,	25.05.16,01.06.16,08.06.16,	22.06.16,13.07.16,28,07,16,	12.08.16,05.09.16,05.10.16,	27.10.16,28.10.16,31.10.16,	10.11.16,24.11.16, 22.12.16		0
4137128	0	1	13	2015-05-07 14:10:16		0	1	1				1			1		1		2015-06-19			1	1	1	1	1	1	0		11.02.16 laufend			AKH	15.05.15, 22.05.15, 19.06.15,	31.08.15, 04.11.15, 11.02.16								05.05.15-07.05.15 AKH	19.06.15-22.07.15 WSP
4154361	1	0	28	2015-06-05 11:47:20		1	1	1									1		2015-06-16			1	1	1	1	1	1	0	11.08.15 2fach	04.12.15 Pat verreist nach UK			AKH	16.06.15,23.06.15, 30.06.15,	07.07.15, 14.07.15, 11.08.15,	08.09.15,06.10.15, 03.11.15	27.11.15, 04.11.15						05.06.15-06.06.15 AKH
4162313	1	0	72	2016-02-04 11:27:55		0	1	1	1	1									2016-02-04			1	1	1	1	1	1	0	02.03.16 INH ex	2017-04-13			AKH	17.02.2016, 02.03.16, 16.03.16,	30.03.16, 22.04.16, 13.05.16,	10.06.16, 29.07.16, 26.08.16,	26.09.16,24.10.16, 25.10.16,	17.11.16, 15.12.16, 19.01.17	16.12.17 ,16.03.17, 13.04.17				02.02.16-10.02.16 AKH
4169091	0	1	54	2015-07-24 13:59:23		0	1	1	1			1		1				1	2015-08-05			1	0	1	1	1	0	Moxi	11.01.2016 2 Fach	2016-08-05			AKH	22.07.2015, 30.07.15									04.08.15-06.11.15 OWS	11.01.2016 OWS	01.08.2016 OWS
4184149	0	1	26	2015-09-21 11:24:07	PCR/ZN - auf Patho	1	1	1	1	1									2015-09-30			1	0	0	0	0	0	0	Trans nach LKH Hochegg	nicht bekannt			AKH	2015-09-29	Trans nach LKH Hochegg								17.09.2015-24.09.15 AKH
4194962	1	0	27	2015-11-20 12:21:30		0	1	1						1					2015-11-01			1	1	1	1	1	1	0	03.11.16 2fach	2017-03-13			AKH	05.04.16, 16.06.16	16.08.16, 03.11.16,	05.12.16, 23.01.17,	20.02.17, 13.03.17						18.11.15-04.12.15 AKH	20.01.16-22.01.16 AKH	15.03.16-16.03.16 AKH
4206652	0	1	20	2017-05-30 15:33:54		0	1	1						1					2017-05-31			1	1	1	1	1	1	0		????			AKH	03.07.17,									27.05.17-30.06.17 AKH
4236722	0	1	49	2016-03-01 13:29:56		0	1	1									1		2016-02-27			1	1	1	1	1	1	0	09.06.16 2fach	2016-09-01			AKH	27.02.16, 05.04.16, 19.04.16	03.05.16, 19.05.16, 25.05.16,	09.06.16, 07.07.16, 04.08.16,	2016-09-01						29.02.2016-01.03.2016 AKH
4255987	0	1	20	2016-05-30 14:46:25		0	1	1									1		2016-06-10			1	1	1	1	1	1	0	10.08.16 2fach	2016-12-10				10.06.16, 20.06.16, 28.06.16	19.07.16, 05.08.16, 23.08.16,	30.08.16, 28.09.16, 21.10.16,	10.11.16, 12.12.16						0
4263111	1	0	81	2016-05-06 14:29:33		0	1	1						1					2016-04-06			1	1	1	1	1	1	0		???													04.05.16-10.05.16 AKH	10.05.16-02.06.16 WSP	25.07.16 WSP	31.07.16 WSP
4267793	1	0	28	2016-07-07 11:47:17		0	1	1	1			1		1					2016-07-15			1	0	1	1	1	0	Moxi ab 04.08.16	17.01.17?? 2Fach	2017-04-01			AKH	07.07.16, 12.07.16, 13.07.16	05.08.16, 29.09.16, 15.12.16	2017-01-17							14.07.16-17.08.16 OWS
4272082	0	1	56	2017-08-04 12:11:21		0	0	1			1								2017-08-19			1	0	1	1	0	1	Moxi	-	24.04.18 exitus			AKH	05.09.17, 13.09.17, 27.09.17,	11.10.17, 12.10.17, 25.10.17,	08.11.17, 22.11.17, 07.12.17,	28.12.17, 07.03.18, 13.04.18	2018-04-23					19.08.17-29.08.17 AKH
4280863	1	0	20	2016-10-28 12:30:02		0	1	1	1	1									2016-11-03			1	1	1	1	1	1	0	keine weiteren daten	Niedergelassen??			0										30.10.2016-02.11.2016 AKH	02.11.2016-17.11.2016 OWS
4286311	0	1	65	2017-09-22 14:14:35		1	1	1	1	1									2017-09-22			1	1	1	1	1	1	0	??	??			AKH	19.09.17, 22.09.17, 26.09.17									22.09.17-20.11.17 OWS
4287322	0	1	18	2016-09-09 14:09:11		0	1	1									1		2016-10-06			1	1	1	1	1	1	0	27.03.17 EMB ex	2017-06-01			AKH	06.10.16, 20.10.16, 11.11.16	12.01.17, 18.01.17, 15.02.17	24.02.17, 27.03.17	2018-04-24	+1Jahr zu spät zur geplanten Kontrolle....	Tbc Therapie ex seit 10 Monaten				08.09.16-10.09.16 AKH
4288189	1	0	23	2016-08-31 12:06:26		1	1	1									1		2016-09-09			1	1	1	1	1	1	0	18.11.16 2fach	2017-03-18			AKH	08.09.16, 08.09.16,	20.10.16, 09.11.16,	30.11.16, 11.01.17,	16.02.17, 16.03.17					0
4297322	1	0	25	2016-09-01 13:50:07		1	1	1									1		2016-09-01			1	1	1	1	1	1	0	05.12.16 2fach	2017-04-04			AKH	09.09.16, 16.09.16, 23.09.16	14.10.16, 21.11.16, 05.12.16,	19.12.16, 16.01.17, 07.02.17	07.03.17, 04.04.17						01.09.16-05.09.16 AKH
4301203	0	1	16	2016-10-25 11:19:08		0	1	1						1					2016-10-29			1	1	1	1	1	1	0	05.12.16 2fach	2017-07-24			AKH	09.11.16, 21.11.16, 05.12.16,	09.01.17, 06.02.17, 03.04.17,	02.05.17, 29.05.17, 26.06.17,	2017-07-24						20.10.16-29.10.16 AKH	29.10.16-03.11.16 AKH
4303260	0	1	21	2016-09-15 10:46:02		0	0	1						1					2016-11-08			1	1	1	1	1	1	0	2017-03-22	2017-05-08			AKH	08.11.16, 22.03.16	25.04.17, 08.05.17								19.09.16-20.09.16 AKH
4310212	0	1	25	2016-11-02 14:11:15			1	1	1			1			1				2016-11-09			1	1	1	1	1	1	0	10.03.17 - 2fach	2017-12-01			AKH	09.11.16, 18.11.16, 07.12.16,	23.12.16, 20.01.17, 24.01.17,	17.02.17, 10.03.17, 07.04.17,	05.05.17, 02.06.17, 14.07.17,	04.08.17, 04.09.17, 06.09.17,	20.10.17, 01.12.17				13.10.16-03.11.16 AKH
4319730	0	1	19	2016-11-10 12:12:40		0	0	1	1	1									2016-11-30			1	1	1	1	1	1	0	keine weitere info				ka daten										23.11.16-01.12.16 AKH	01.12.16-30.12.16 OWS	keine weitere info
4328053	0	1	66	2018-04-11 13:38:48		0	1	1	1	1									2018-04-14			1	1	1	1	1	1	0		??????													10.04.18-14.04.18 AKH	14.04.18-08.05.18 OWS	niedergelassen??
4331929	0	1	49	2017-09-20 13:54:48		0	1	1	1	1									2017-09-25			1	1	1	1	1	1	0	12.12.17 2fach	2018-03-20			AKH	25.09.17, 10.10.17	24.10.17, 14.11.17,	12.12.17, 16.01.18	13.02.18, 20.03.18,						18.09.17-20.09.17 AKH
4338681	0	1	32	2017-01-13 11:53:56			1	1	1	1									2017-01-01	?? Finde nix auch im Archiv		auch ka KAV											AKH	13.01.17, 21.03.17, 22.03.17,	19.04.17, 09.07.17, 14.07.17,	2017-07-26						-
4340163	0	1	41	2017-02-16 09:29:43		0	0	1									1		2017-03-09			1	1	1	1	1	1	0	09.05.17 2fach	2017-09-09			AKH	08.03.17, 16.03.17, 23.03.17									03.03.17 AKH	15.03.17-29.03.17 OWS
4355390	1	0	18	2018-03-06 10:22:20		0	0	1						1					2018-03-12			1	1	1	1	1	1	0	25.06.18 2fach, 09.08.18 INH to EMB	2019-01-28			AKH	16.04.18, 30.04.18, 28.05.18,	25.06.18, 27.07.18, 02.08.18,	06.08.18, 09.08.18, 24.08.18,	24.09.18, 24.10.18, 26.11.2018,	31.12.18, 28.01.19					02.03.18-20.03.18 AKH
4357899	0	1	72	2017-03-14 10:57:58		1	1	1	1	1									2017-03-15			1	1	1	1	1	1	0	17.05.17 PZA ex, 15.11 bleibt nur RMP	2017-12-01													13.03.17-14.03.17 AKH	14.03.17-08.05.17 OWS	17.05.17-18.05.17 KFJ	31.07.17-13.10.17 WSP	15.11.17-21.11.17 Rudolfst	OWS (14.10.-25.10.2017)	BarmBrü (27.10.-02.11.2017
4364793	0	1	41	2017-06-14 14:06:42		1	1	1							1				2017-06-16			1	0	0	0	1	1	Moxu, Linezolid, Protionamid, Clofazimin	Capreomycin whr OWS aufenthalt	?????			AKH	12.06.17, 14.06.17	21.02.2018 OWS								16.06.17-15.09.17 OWS
4367696	0	1	62	2017-08-24 09:17:04		0	1	1	1	1												keine, verstorben																					03.08.17-25.08.17 AKH	25.08.17-30.08.17 (ex)AKH
4380881			19	2017-05-31 12:25:12		0	1	1				1		1	1				2017-06-04			1	1	1	1	1	1	0	16.12.2017 2fach??	2018-03-02			AKH	26.06.17, 03.07.17,	17.07.17, 16.08.17	13.09.17, 12.10.17,	08.11.17. 06.12.17,	05.01.18, 02.02.18,	2018-03-02				30.05.17- 12.06.17 AKH	12.06.17-19.06.17 AKH
4382768	0	1	31	2017-06-08 13:24:56		0	0	1	1			1		1					2017-06-09			1	1	1	1	1	1	0	??	???			AKH	07.06.17,08.06.17	keine weiteren daten								08.06.17-05.07.17 OWS	keine weiteren daten
4387462	0	1	22	2017-06-22 13:01:41		1	1	1	1	1									2017-06-24			1	0	1	1	1	0	Moxi	??	??			AKH	2017-06-22	weiteres nicht bekannt								22.06.17-01.08.17 OWS	weiteres nicht bekannt
4392266	0	1	43	2017-07-10 13:18:04		1	1	1	1	1									2017-07-12			1	0	1	0	1	0	Moxi, Rifabutin	03.11.17 2fach INH/Rifabutin	????			-										07.07.17-11.07.17 AKH	11.07.17-05.09.17 OWS	03.11.17-07.11.17 OWS
4399364	0	1	70	2017-08-07 10:10:44		0	1	1	1	1									2017-08-10			1	0	0	1	1	0	Levofloxacin	???	???													04.08.17-10.08.17 AKH	10.08.17 - 14.08.17 OWS	14.08.17- 13.09.17 AKH	keine weitere Info
4410542	1	0	22	2017-10-24 11:50:23		1	1	1				1			1		1		2017-10-24			1	1	1	1	1	1	0	??	???			-										08.10.17-01.11.17 AKH	keine weitere Info
4415675	1	0	61	2017-10-05 11:02:28		0	1	1						1					2017-10-06			1	1	1	1	1	1	0	27.12.17 2fach	2018-10-01			AKH	31.10.17, 08.11.17, 24.11.17	01.12.17, 27.12.17, 09.01.18,	05.02.18, 27.02.18, 27.03.18,	23.04.18, 06.06.18, 28.08.18,	25.09.18, 26.09.18					04.10.17-23.10.17 AKH
4416005	0	1	24	2017-10-10 11:59:45		1	1	1	1	1										fast keine info über dem Pat																							10.10.17 AKH
4426398	0	1	20	2017-11-14 11:07:28		0	1	1	1			1					1		2017-11-18			1	1	1	1	1	1	0	12.12.17 Levoflox	???													15.11.17-17.11.17 AKH	17.11.17-12.12.17 OWS
4430380	0	1	37	2017-11-27 09:00:51		1	1	1	1	1									2017-11-27			1	0	1	1	0	0	Levoflox	Levoflo Mai 18 ex	für 1 Jahr													26.11.17-27.11.17 AKH	06.12.17 - 12.04.18 OWS
4439652	0	1	54	2018-01-19 14:19:19		1	1	1	1	1												keine, EX																					kein Brief	20.01.18 ex AKH
4452904	1	0	45	2018-02-08 13:53:30	Lat TBC	0	0	1	1			1					1		2018-03-06			1	1	1	1	1	1	0	29.05.18 2Fach	2018-09-13			AKH	06.03.18, 07.03.18, 29.05.18,	01.06.18, 26.07.18, 23.08.18,	30.08.2018 wieder 4fach??	05.09.18, 13.09.18,						09.02.18-10.02.18 AKH
4463728	0	1	20	2018-04-16 12:05:01		0	0	1	1			1						1	2018-05-03			1	1	1	1	1	1	0	12.06.18 2fach	26.02.19 RMP/INH laufend			AKH	24.05.18, 28.05.18, 01.06.18,	12.06.18, 26.06.18, 23.07.18,	07.08.18, 09.08.18, 28.08.18,	04.09.18, 25.09.18, 13.12.18,	17.01.19, 14.02.19, 16.02.19					14.04.18-17.05.18 AKH
4463834	0	1	20	2018-03-13 14:34:31		1	1	1	1	1									2018-03-14			1	1	1	1	1	1	0	???	keine weiteren Daten				13.03.18 AKH									13.03.18-24.04.18 OWS
4478339	0	1	42	2018-05-08 13:09:40				1	1			1					1		2018-05-29			1	1	1	1	1	1	0	??	???			AKH	17.05.18, 29.05.18	13.06.18, 29.06.18								29.05.18-15.06.18 OWS	keine weitere Briefe
1016253	0	1	67	2011-10-17	keine	1	0	0	1	1										keine Therapie
1148542	1	0	52	2008-01-28 15:40:00	kontamination möglich	1	0	0														0	0	0	0	0	0	0	0	0			0	0								0	0
2324640	1	0	66	2011-04-09 12:31:00	ausgeschlossen'	1	0	0	1	1												0	0	0	0	0	0	0	-	keine													01.04.2011-09.04.2011 AKH	09.04.2011-10.04.2011 OWS	10.04.2011-15.04.2011 OWS	15.04.2011-12.05.2011 AKH
1237405	1	0	46	2007-06-13 14:34:00	Konta whr	1	0	0														0	0	0	0	0	0	0	0	0			0	0								0	0
1211375	1	0	18	2000-10-30 15:10:00	Kontam möglich	1	0	0								1						0	0	0	0	0	0	0	0	0			0	0								0	0
1447927	1	0	55	2004-10-21 13:19:00	Konta mögl, Harn, Pneumektomie wg Ca zur Zeit	1	0	0														0	0	0	0	0	0	0	0	0
3621040	0	1	46	2012-11-13 15:35:00	bedingte aussagekraft, keine TB, CTs unauffällig	1	0	0														0	0	0	0	0	0	0				nicht wg TBC
3830942	0	1	51	2012-12-27 08:00:00	fraglich -krebs, ka TBC	1	0	0														0	0	0	0	0	0	0	0														06.01.13-30.01.13 AKH
3852183	0	1	33	2016-10-28 12:30:31	PCR fraglich pos	0	1	1						1					2016-11-04			1	1	1	1	1	1	0	26.01.17 2fach	2017-08-08				Akh ab 30.01.17									17.10.16-07.11.16 AKH	07.11.16-18.11.16 AKH	12.12.16-14.12.16 AKH	17.01.17-30.01.17 AKH	weiter ambulant
1249736	0	1	59	2008-09-28 09:34:00	CAVE: M. avium 'atyp pulm Mykobakteriose'	1	0	0	1										2008-09-28			1	0	0	1	1	0	0	0	20.03.2010 (ex)			0										28.09.2008-24.10.2008 OWS	09.03.2009-30.03.2009 OWS	17.11.2009-26.11.2009 OWS	19.03.2010-20.03.2010 (exitus) OWS
1308858	0	1	47	2011-11-22 08:00:00	M.xenopi	1	0	1	1										2011-11-24			1	0	0	1	0	0	0		nicht bekannt													22.11.2011-24.11.2011 (AKH)	keine weitere infos
1366677	1	0	43	2011-02-22 08:00:00	also ATYP, wiederholtes TBC. ED:??, Mycobacterium malmoense	1	0	0	1										2011-02-22			1	1	ex (sofort) da TA Anstieg	1	1	1	Clarythro ab 15.4.11, PZA ex															22.02.2011-23.02.2011 OWS
1534634	1	0	52	2012-05-09 08:00:00	V.a. atypische Mykobakteriose	1	0	0	1										12/09 - 10/10 antituberkulöse Therapie über WiSpi			????	0	1	0	0	0	Z.n. präventive Therapie mit INH 1(12 Monate) 2009					09.05.2012 AKH?										10.05.2012-11.05.2012 OWS
1640350	1	0	70	2009-11-15 08:00:00	M.avium	1	0	0	1										2009-11-15			1	0	0	1	1	0	clarythro	??	am 21.02.2014 läuft weiter … keine weitere infos													09.11.2009 - 15.11.2009 AKH	15.11.2009 - 1.12.2009 OWS	16.07.2011 - 27.07.2011 OWS ( plus INH)	23.09.2011 - 10.10.2011 OWS (plus Rifabutin plus cipraflo bis 16.10 )	25.11.2011 - 30.12.2011 SMZ Sophie	17.01.2014 - 20.02.2014 OWS
1729371	1	0	44	2012-08-09 08:00:00	Mycobacterium avium	1	0	1				1		1					2012-07-16			0	0	0	0	0	0	meropenem, moxi, clarythro		05.11.2012 ex													12.09.2012 - 05.11.2012 (Ex) Hietzing
2025709	1	0	47	2007-12-09 08:00:00	Mycobacterium gordonae Brief 06/2008	1	0	0	1										2007-12-11			1	1	1	1	1	1	0	INH unvertr, plus Levofloxacin ab 16.06.2008	nicht bekannt			27.07.2008 OWS										07.12.2007-10.12.2007 AKH	10.12.2007-28.12.2007 OWS	16.06.2008-17.06.2008 OWS
2258098	1	0	36	2013-05-08 14:18:00	atypische Mykobakteriose	1	0	0	1											Inkomplaenz……kommt nicht		0	0	0	0	0	0	0	0	0			0	0								0	08.05.2013-10.05.2013 OWS
2325809	0	1	12	2012-09-20 14:13:00	Mycobacterium abscessus/Mycobacterium immunogenum plus pseudomonas drauf	1		1	1										2012-09-25			1	0	0	0	1	0	Moxi, Clarythro,	telithro, clofazimin, imipenem ab 15.07.2013, EMB ex														06.09.2012-25.09.2012 AKH	25.09.2012-10.10.2012 OWS	20.12.2012-03.01.2013 WSP	16.01.2013-06.02.2013 WSP	18.02.2013-17.03.2013 WSP	05.06.2013-07.06.2013 WSP,15.07.2013-18.07.2013 WSP
2340335	1	0	37	2013-01-31 08:00:00	M.avium generalisiert	1	0	1	1			1			1					??????										14.09.2013 Exitus			?????									????
2536346	0	1	37	2012-08-01 14:38:00	Mycobacterium abscessus/Mycobacterium immunogenum	1	0	1	1			1								Patientenbrief von 01.09.2012		1								17.10.2013 Exitus													18.07.2012-24.10.2012 AKH	13.12.2012-21.12.2012 AKH	05.03.2013-06.03.2013 AKH	26.03.2013-01.05.2013 AKH	25.06.2013-02.07.2013 AKH	03.07.2013-09.07.2013 AKH	13.07.2013-30.07.2013 AKH
2736104	1	0	64	2011-09-08 08:00:00	atypische mykobakteriose	1	0	0											2011-09-08			1	0	0	0	0	0	Rifabutin, Clarythro		20.04.2012 Exitus			ambulant in Rahmen CHT										02.09.2011 - 13.09.2011 AKH	27.02.2012-09.03.2012 AKH	15.04.2012-18.04.2012 AKH
3813831	1	0	15	2012-03-29 15:35:00	Mycobacterium abscessus/Mycobacterium immunogenum	1		1	1			1		1					2012-05-04			1	0	0	0	0	0	Amikacin, Tigecyclin, Linezolid	04.06.12 plus Moxi					ab 06/12 AKH									21.03.12-16.04.12 AKH	04.05.12-29.05.12 AKH
3881187	0	1	62	2012-12-07 12:28:00	Atyoische Mykobakteriose	1	0	0	1										2012-12-04			1	0	0	1	1	0	Clarythro	demnächst Clary ex-> Moxi	?????			AKH	2013-02-19	2013-03-05	2013-04-16	2013-07-08	2013-09-06					03.12.12-09.01.13 AKH
3959170	1	0	57	2014-01-03 12:36:00	Mycobacterium abscessus/Mycobacterium immunogenum	1	0	1	1													nicht bekannt	TRANSFER NACH ZAGREB																				18.11.2013-21.01.2014 AKH	TRANSFER NACH ZAGREB
4177755	0	1		keine	keine	0	0	0
1402854	1	0	0	keine	St.p. Kontakt mit Pat. m/offener TBC	0	0	0
1525446	0	1	39	2014-06-13	SEHR WENIG DATEN , M.avium	0	0	0									1					nicht bekannt											2014-06-02									???? Patient von 4Süd
4183000				2017-08-22 08:07:33
[truncated: 22 more columns]

## Sheet: Reduced
PatientID	female	male	age	DiagDate	pulmonary	of these, ONLY pulmonary	CNS	disseminated	pleura	muskuloskelettal	GI-trakt	renal and urogenital	LK	miliar TB	TherapyStartdate	TherapyEnddate	Therapy difficult	standard INH / RMP / EMB / PZA	Isoniazid	Rifampicin	Ethambutol	Pyrazinamide	Moxifloxacin	Amikacin	Clarithromycin	Carbapeneme	Rifabutin	other antibiotics	ex Ethambutol, Pyrazinamide,	mild	moderate	severe	coma	GCS <15		cardiologic	art. Hypertonie	KHK	pulmonal	COPD	neurologic	infectious	HIV	Hep C	nephrologic	Immunsuppression	St.p. Tx	LuTX	DM
1363588	0	1	52	2018-04-09	1		1	1			1			1	2018-04-10				1	1		1	1								1					0	0	0	1	0	0	1	0	1	0	1	1	Ltx	1
4328053	0	1	66	2018-04-11	1	1									2018-04-14					1	1	1									1					0	1	0	0	0	0	1	0	0	0	0	0	0	0
4463728	0	1	20	2018-04-16	1	1							1		2018-04-19			1	1	1	1	1	1								1					0	0	0	0	0	0	1	0	0	1	0	0	0	0
4478339	0	1	42	2018-05-08	1	1							1		2018-05-29			1	1	1	1	1						1			1					0	0	0	1	0	0	1	1	0	0	0	0	0	0
1853248	1	0	75	2018-05-29	1			1					1		2018-05-18				1	1	1										1			1		0	1	0	1	0	0	1	0	0	1	1	1	0	0
1040865	0	1	58	2018-07-13				1		1					2018-08-07	2018-11-26	1				1	1									1					0	0	1	0	0	1	1	1	0	0	1	0	0	0
2005742	0	1	37	2018-08-13				1					1		2018-08-03	2019-02-03		1	1	1	1	1							2018-10-03		1					0	0	0	0	0	0	1	0	0	0	0	0	0	0
4437188	1	0	18	2018-08-07	1			1					1		2018-08-10	2019-02-10				1	1		1						2018-10-10		1					0	0	0	0	0	0	0	0	0	0	0	0	0	0
4309924	1	0	25	2018-08-22			1								2018-08-20					1		1	1								1				0	0	0	0	0	0	1	0	0	0	0	0	0	0	0
4516965	0	1	36	2018-09-01				1		1					2018-09-05			1	1	1	1	1							2018-11-04		1					0	0	0	1	0	0	0	0	0	0	0	0	0	0
1005254	0	1	56	2013-02-01	1	1											1													1						1	0	1	0	0	0	1	0	0	1	1	1	0	1
1056168	0	1	42	2014-02-19	1			1						1	2014-02-19				1	1			1	1				1			1					0	1	0	0	0	1	1	1	0	0	0	0	0	0
1066195	0	1	59	2013-05-13	1			1		1					2013-05-11			1	1	1	1	1							2013-06-28		1					0	1	0	0	0	0	0	0	0	0	0	0	0	0
1068747	1	0	77	2002-01-16	1			1				1					1													1						1	0	1	0	0	0	0	0	0	1	1	0	0	1
1071027	1	0	67	2009-05-04	1	1											1													1						1	0	0	0	0	1	0	0	0	1	1	1	1	1
1072128	1	0	42	2013-04-18	1			1					1				1														1					0	0	0	0	0	0	0	1	0	1	0	0	0	0
1080209	0	1	54	2003-06-26	1	1											1													1						0	1	0	1	1	0	0	0	0	0	0	0	0	1
1088685	1	0	34	2007-12-13	1	1											1														1					0	0	0	0	0	0	0	0	0	0	0	0	0	0
1091265	1	0	37	2006-01-16				1			1	1		1	2006-01-20				1	1	1		1								1					1	0	0	0	0	0	0	0	0	0	0	0	0	0
1127068	1	0	26	2008-09-24 11:21:00													1													1					0	0	0	0	0	0	0	0	0	0	0	0	0	0	0
1133318	1	0	85	2002-05-08 13:44:00													1													1						1	1	0	0	0	0	0	0	0	0	0	0	0	0
1164681	1	0	37	2015-12-21				1		1			1				1														1			1									1
1185064	0	1	60	2008-11-18 08:00:00	1	1									2008-11-21	2008-12-09			1	1	1										1			1		1	0	1	0	0	1	1	0	1	1	0	0	0	1
1188404	0	1	54	2012-10-31 08:00:00				1						1	2012-10-31				1	1	1										1			1		1	0	0	0	0	1	0	0	0	1	0	0	0	0
1194839	1	0	81	2016-04-12 11:47:29	1	1									2016-05-04	2017-01-04			1	1						1					1					1	0	0	1	1	0	0	0	0	0	0	0	0	0
1200762	0	1	73	2013-02-08 08:00:00				1		1				1	2013-02-08			1	1	1	1	1									1					1	0	0	0	0	1	1	0	0	0	0	0	0	1
1214839	0	1	42	2013-11-19 08:00:00				1			1		1				1													1						0	0	0	0	0	0	0	1	0	0	0	0	0	0
1219282	0	1	42	2017-06-19 10:54:00	1			1					1		2017-06-18					1	1		1								1					0	0	0	0	0	0	1	0	0	0	0	0	0	0
1255004	1	0	76	2016-07-20 12:05:31	1	1									2016-07-23	2017-04-01			1	1	1										1					1	0	0	0	1	1	0	0	0	0	0	0	0	1
1281809	1	0	74	2007-12-19 14:54:00													1													1
1301922	0	1	44	2015-05-11 14:49:30	1			1					1		2015-06-09					1	1	1								1						0	0	0	1	0	0	0	0	0	0	0	0	0	0
1317089	1	0	82	2018-03-19 11:20:34	1	1									2018-04-05					1	1	1									1					1	0	0	1	0	0	0	0	0	1	0	0	0	1
1344143	1	0	37	2013-11-26 14:01:00	1	1									2013-11-27			1	1	1	1	1									1					0	1	0	0	0	0	1	0	0	0	0	0	0	0
1360887	1	0	20	2008-11-13 14:19:00	1	1									2011-04-05					1										1						0	0	0	0	0	0	1	1	0	0	0	0	0	0
1366533	0	1	47	2018-01-04 11:03:22	1	1									2018-01-11	2018-02-27		1	1	1	1	1										1				0	0	0	0	0	0	1	0	0	1	0	0	0	0
1369890	1	0	55	2015-04-16 13:45:51	1	1									2015-04-20			1	1	1	1	1							2015-06-20	1						0	1	0	0	0	1	0	0	0	0	0	0	0	0
1409638	1	0	27	2010-03-29 08:00:00	1			1	1		1				2010-03-30					1	1			1				1			1			1		1	0	0	1	0	1	0	0	0	1	1	0	0	0
1441739	0	1	70	2007-01-12 08:00:00				1						1	2007-01-12			1	1	1	1	1									1					1	0	0	0	0	0	0	0	0	0	1	0	0	0
1448611	1	0	34	2014-10-27 13:44:28	1	1									2014-11-05	2015-05-08		1	1	1	1	1							2015-01-13	1					nicht bekannt	0	0	0	0	0	0	0	0	0	0	0	0	0	0
1461023	0	1	47	2012-12-10 09:38:00	1			1			1				2012-12-10			1	1	1	1	1									1					0	0	0	0	0	0	0	0	0	0	0	0	0	0
1482163	1	0	37	2016-08-01 11:42:36						1					2016-08-16	2017-08-16		1	1	1	1	1									1					0	0	0	0	0	0	1	0	0	0	0	0	0	0
1482747	0	1	34	2016-08-30 13:36:42				1					1		2016-08-30	2018-03-02				1	1		1					1			1					0	1	0	1	1	0	0	0	0	0	1	1	1	0
1499912	1	0	82	2009-10-12 08:00:00				1					1		2009-08-01				1	1	1										1					1	0	0	0	0	1	0	0	0	0	0	0	0	0
1504125	1	0	62	2017-06-20 13:36:55				1		1			1		2017-06-22	2018-08-28		1	1	1	1	1									1					0	1	0	0	0	1	1	0	0	1	1	1	0	1
1515810	0	1	48	2016-08-01 11:42:31						1					2016-08-19	2017-02-01			1	1			1								1					1	0	1	0	0	0	1	0	0	1	1	1	0	1
1570818	0	1	51	2011-07-22 15:01:00	1			1	1						2011-07-28					1	1		1	1				1			1					1	0	0	1	0	1	0	0	0	0	0	0	0	0
1590048	0	1	51	2015-11-20 14:52:00								1			2015-11-20			1	1	1	1	1							2016-02-22		1					1	0	0	0	0	0	0	0	0	0	0	0	0	1
1627772	1	0	36	2017-03-06 12:39:01	1	1									2017-03-06	2018-03-01					1		1					1			1					0	1	0	0	0	0	0	1	1	1	1	1	0	0
1668633	1	0	67	2014-09-12 14:32:26	1	1									2014-09-22				1	1	1								2014-12-22		1					0	0	0	1	1	0	0	0	0	0	0	1	Ltx	0
1697357	0	1	82	2016-09-06 10:05:56	1			1	1						2016-10-11	2017-07-03				1	1	0									1					1	0	0	1	1	0	0	0	0	1	0	0	0	0
1721824	0	1	69	2015-05-12 12:28:30						1					2015-05-12	2018-02-16				1	1	1			1			1			1					0	1	0	0	0	0	0	0	0	1	0	0	0	0
1729192	0	1	61	2018-03-08 10:43:55	1	1									2018-03-20			1	1	1	1	1							2018-12-20		1					1	0	0	0	0	0	0	0	0	0	0	0	0	1
1740784	1	0	29	2009-12-01 12:37:00	1	1											1														1				kaum Anamnese	0	0	0	0	0	0	0	1	0	0	0	0	0	0
1815460	1	0	80	2013-09-12 12:52:00	1			1	1						2013-09-13	2014-09-01		1	1	1	1	1							2014-02-18		1			1		0	1	0	0	1	1	0	0	0	0	0	0	0	0
1818044	0	1	75	2010-10-05 15:16:00	1	1									2010-10-06			1	1	1	1	1									1					0	1	0	0	1	0	0	0	0	0	0	0	0	1
1827171	0	1	66	1998-05-19 11:19:00	1	1							1		1998-05-19					1											1					0	0	1	0	0	0	0	0	0	1	0	0	0	1
1827439	0	1	72	2007-08-07 14:54:00									1		2010-03-04					1	1									1					nicht bekannt	0	0	0	0	0	0	0	0	0	0	0	0	0	0
1833304	0	1	49	2014-02-24 11:22:00	1			1						1	????				1		1	1								1						0	0	0	1	0	1	0	1	0	0	0	0	0	0
1853248	1	0	75	2018-06-05 13:32:51									1		2018-06-05				1	1	1										1			1		0	1	0	0	0	0	1	0	0	1	1	1	0	0
1883688	1	0	38	2011-07-21 11:42:00	1	1											1														1				keine Briefe od Dekurse
1893998	0	1	46	2011-01-05 14:49:00													1														1					1	0	1	1	1	0	0	0	0	0	1	1	Ltx (aber später als TBC)	0
1901905	0	1	60	2007-03-23 12:43:00	1	1									2007-03-23				1	1	1		1								1					0	0	0	1	0	0	0	0	0	0	0	0	0	0
1911155	1	0	39	2015-09-30 12:18:53	1			1			1				3015-09-30	2017-05-01			1	1	1		1	1				1			1					0	0	0	0	0	0	0	0	0	0	1	0	0	0
1918537	0	1	51	2010-11-16 14:19:00				1		1			1				1														1												1
1956740	1	0	52	2013-01-04 15:15:00	1	1									2013-01-14						1		1		1						1			1		0	0	0	1	0	0	1	1	0	0	0	0	0	0
1974836	0	1	50	2016-11-08 13:44:32	1			1	1						2016-11-10					1	1										1					0	0	0	1	0	0	0	0	0	0	0	0	0	0
1987505	1	0	22	2006-11-06 10:54:00				1					1		2006-11-06			1	1	1	1	1									1					0	0	0	0	0	0	0	0	0	0	0	0	0	0
2004705	1	0	19	2016-07-18 10:48:30	1	1									2016-07-17			1	1	1	1	1		1							1					0	0	0	0	0	0	0	0	0	0	0	0	0	0
2016806	0	1	38	2015-03-31 15:04:52						1					2015-04-28	2016-04-28		1	1	1	1	1							2015-06-28	1					keine Anamnese	0	0	0	0	0	0	0	0	0	0	0	0	0	0
2019664	0	1	43	2007-01-29 08:00:00	1	1									2007-01-29				1	1			1		1							1		1		0	0	0	1	0	1	1	0	0	0	0	0	0	0
2049375	1	0	18	2007-04-19 13:41:00	1			1					1		2007-04-19	2007-10-20			1	1	1		1								1					0	0	0	0	0	0	0	0	0	0	0	0	0	0
2085934	0	1	52	2017-01-12 11:19:08	1			1					1		2017-02-03	2017-12-01		1	1	1	1	1									1					0	1	0	1	0	0	0	0	0	0	0	0	0	0
2104009	0	1	22	2007-09-14 15:27:00				1						1			1													1					keinerlei anamnese verfügbar'	0	0	0	0	0	0	0	0	0	0	1	0	0	0
2108356	0	1	33	2008-10-16 14:05:00	1	1									2008-10-16			1	1	1	1	1									1					0	0	0	0	0	0	0	0	0	0	0	0	0	0
2126380	1	0	25	2007-11-17 11:17:00	1			1				1			2007-11-16	2008-08-01			1	1		1									1				keine Ana	0	0	0	0	0	0	0	0	0	0	0	0	0	0
2136328	0	1	49	2014-01-22 15:08:00	1	1											1														1					0	0	0	0	1	0	0	1	1	0	0	0	0	0
2144766	1	0	31	2015-11-27 12:18:20				1					1		2015-12-18	2016-06-18		1	1	1	1	1							2016-02-18	1						0	0	0	0	0	0	0	0	0	0	0	0	0	0
2165834	0	1	45	2008-03-12 08:00:00	1			1				1		1	2008-03-13			1	1	1	1	1									1			1		1	0	1	0	0	1	1	0	0	1	0	0	0	0
2170949	0	1	71	2008-10-02 12:59:00	1	1									2008-10-03	2010-01-13			1	1		1							2009-01-21	1						0	1	0	0	0	0	0	0	0	0	0	0	0	0
2189996	0	1	46	2008-12-29 08:00:00				1					1				1													1					??????
2206380	1	0	59	2017-03-22 14:03:17	1			1							2017-03-28	2017-12-28		1	1	1	1	1								1						1	0	0	0	0	0	0	0	0	0	0	0	0	0
2251314	0	1	65	2009-11-12 14:12:00	1	1									2009-11-12			1	1	1	1	1									1					0	0	0	0	0	0	0	0	0	0	0	0	0	1
2263958	1	0	23	2009-01-01 08:00:00											2009-01-01			1	1	1	1	1									1					0	0	0	0	0	0	0	1	0	0	0	0	0	0
2302760	0	1	68	2009-05-12 11:58:00	1	1									2009-05-12				1	1	1	1		1								1	1			1	0	0	1	0	1	1	0	0	1	0	0	0	0
2358616	0	1	63	2017-09-01 14:01:52				1		1					2017-10-04				1		1		1								1					0	0	0	0	0	0	0	1	0	0	0	0	0	0
2413391	0	1	78	2014-07-24 13:57:33	1	1									2014-07-31				1	1	1										1					1	0	1	0	0	0	0	0	0	0	0	0	0	0
2413446	0	1	69	2014-05-07 08:00:00				1					1		2014-05-08	2015-02-25		1	1	1	1	1	1							1					???????	0	0	0	0	0	0	0	0	0	0	0	0	0	0
2843593	1	0	60	2016-03-04 14:43:21				1				1			2016-03-11	2016-12-30		1	1	1	1	1									1					1	0	0	0	0	0	0	0	0	1	0	0	0	0
2957488	0	1	50	2016-05-13 14:04:04	1	1									2016-05-14					1		1									1					0	0	0	0	0	0	0	0	0	0	0	0	0	1
2971531	1	0	61	2018-03-20 12:38:39	1	1									2018-03-26			1	1	1	1	1									1					1	0	1	0	0	1	0	0	0	0	0	0	0	0
3023793	0	1	34	2015-04-14 13:44:42	1			1					1		2015-04-24			1	1	1	1	1									1				ka Ana
3280316	1	0	60	2012-03-29 08:00:00	1	1											1														1			1		0	0	0	0	0	0	1	0	0	1	0	0	0	0
3395521	0	1	33	2017-05-03 12:11:04	1			1					1		2017-07-15	2018-03-06		1	1	1	1	1	1								1					0	0	0	0	0	0	0	0	0	0	0	0	0	0
3397805	1	0	31	2009-11-06 14:04:00	1	1									2009-11-07			1	1	1	1	1									1				ka Ana	0	0	0	0	0	0	1	0	0	0	0	0	0	0
3399179	0	1	52	2016-05-06 11:21:26	1	1									2016-05-20	2017-03-23		1	1	1	1	1									1					0	0	0	0	0	0	1	0	0	0	0	0	0	0
3403656	0	1	37	2016-03-16 11:03:33	1	1									2016-03-16			1	1	1	1	1							2016-07-01		1					0	0	0	0	0	0	0	0	0	0	0	0	0	0
3438776	0	1	39	2011-04-02 11:38:00													1														1					0	0	0	1	0	0	0	0	0	0	0	0	0	0
3630489	1	0	47	2010-06-07 08:00:00	1			1						1		2010-06-28	1															1		1		0	0	0	0	0	0	1	0	0	0	1	0	0	0
3637633	0	1	69	2010-12-20 08:00:00													1														1			1		1	0	1	1	0	1	0	0	0	0	0	0	0	1
3649726	0	1	15	2010-12-21 15:14:00	1	1									2010-12-24			1	1	1	1	1									1					1	0	0	1	0	1	0	0	0	0	1	0	0	0
3658641	1	0	45	2018-01-29 11:23:58	1			1					1		2018-03-06	2019-01-01			1			1					1				1					1	0	0	0	0	1	1	0	0	0	1	1	0	0
3666787	1	0	40	2012-08-29 15:26:00													1													1						0	0	0	1	0	0	0	0	0	0	1	1	Ltx	0
3692102	1	0	31	2014-07-11 13:30:48					1						2014-07-21			1	1	1	1	1							2014-09-19		1					0	0	0	0	0	1	0	0	0	0	0	0	0	0
3721604	0	1	44	2011-03-28 12:18:00	1	1									2011-03-29			1	1	1	1	1									1				keine FK außer Gelenk OP	0	0	0	0	0	0	0	0	0	0	0	0	0	0
3734120	1	0	72	2011-09-13 08:00:00	1	1									2011-09-13				1	1	1		1								1					0	0	0	1	0	0	1	0	0	0	0	0	0	0
3744346	0	1	47	2011-06-10 15:20:00	1			1					1		2011-06-11				1	1	1		1								1					0	0	0	0	0	0	0	0	1	1	0	0	0	1
3791955	1	0	20	2011-12-13 15:48:00	1	1									2011-12-14				1	1		1					1				1				keine erhebbar	0	0	0	0	0	0	0	0	0	0	0	0	0	0
3794184	0	1	76	2011-12-12 08:00:00	1	1									2011-05-04	2012-05-01			1	1	1								2011-12-01		1					0	0	0	0	1	0	0	0	0	0	0	0	0	0
3826371	0	1	36	2017-05-02 13:46:41				1					1		2017-05-15	2018-05-26			1	1	1										1					1	0	1	0	0	1	1	0	0	0	0	0	0	0
3832166	0	1	37	2016-06-16 13:59:01					1						2016-06-10	2017-03-29		1	1	1	1	1							2016-11-01		1				Sprachbarriere	0	0	0	0	0	0	0	0	0	0	0	0	0	0
3836093	0	1	24	2016-03-25 09:40:02				1					1		2016-03-31	2017-02-21		1	1	1	1	1							2016-10-25		1					0	0	0	0	0	0	0	0	0	0	0	0	0	0
3857523	0	1	16	2012-08-08 08:00:00			1						1		2012-08-23			1	1	1	1	1									1					0	0	0	0	0	0	0	0	0	0	0	0	0	0
3860547	0	1	29	2012-10-05 08:00:00	1			1					1	1	2012-10-04					1	1	1	1								1				keine VE or OP	0	0	0	0	0	0	0	0	0	0	0	0	0	0
3867384	1	0	30	2012-10-17 08:00:00	1		1	1							2012-10-17		1															1	1			0	0	0	0	0	1	1	0	0	0	1	0	0	0
3888980	0	1	17	2012-12-03 08:00:00	1	1									2012-12-03			1	1	1	1	1									1				KEINE	0	0	0	0	0	0	0	0	0	0	0	0	0	0
3898949	1	0	28	2014-11-20 09:49:26				1	1	1					2014-12-24			1	1	1	1	1									1						0	0	0	0	0	0	0	0	0	0	0	0	0
3906322	0	1	21	2013-03-22 08:00:00				1					1		2013-03-08	2013-11-26			1	1	1	1		1							1					0	0	0	0	0	0	1	0	0	0	0	0	0	0
3944201	0	1	23	2015-03-30 15:05:57				1					1		2015-04-11			1	1	1	1	1									1				somalia…	0	0	0	0	0	0	0	0	0	0	0	0	0	0
3944892	0	1	45	2016-07-25 11:37:25									1		2016-08-19				1	1	1										1					0	1	0	0	0	0	0	0	0	0	0	0	0	0
3949689	0	1	32	2016-10-11 13:26:48	1	1									2016-11-09					1	1		1						2018-11-11		1					0	0	0	0	0	0	1	0	0	0	0	0	0	0
3967267	0	1	41	2015-10-05 14:11:43							1				2015-10-05	2016-07-06			1	1	1	1							2016-01-19		1					0	0	0	0	0	0	0	0	0	0	1	0	0	0
3974748	0	1	28	2015-05-21 14:57:03									1		2015-05-22	2015-11-23		1	1	1	1	1							2015-07-22		1				keine Ana	0	0	0	0	0	0	0	0	0	0	0	0	0	0
3975630	1	0	44	2013-12-12 08:00:00	1	1									2014-12-12	2014-06-16		1	1	1	1	1							2014-02-18		1					0	0	0	0	0	0	1	0	0	0	0	0	0	0
3987828	1	0	30	2015-04-20 14:14:58				1					1		2015-04-20				1	1	1			1							1					0	0	0	0	0	0	1	0	0	0	0	0	0	0
3995047	1	0	34	2016-07-05 10:12:31				1							2016-07-07	2017-04-14		1	1	1	1	1							2016-08-10		1					1	0	0	0	0	0	0	0	0	0	0	0	0	0
3998040	0	1		2015-10-15 14:08:21	1	1									2015-10-28	2016-08-01			1	1	1										1					0	0	0	0	0	0	0	0	1	0	0	0	0	0
3998654	0	1	54	2014-09-22 13:21:00													1														1					0	0	1	0	1	0	0	0	0	0	1	1	1	0
4017208	1	0	21	2018-01-29 11:23:42	1	1									2018-01-28			1	1	1	1	1									1					0	0	0	0	0	0	0	0	0	0	0	0	0	0
4037949	1	0	26	2016-03-10 11:40:11							1				2016-03-10	2017-03-07		1	1	1	1	1							2016-05-10		1					0	0	0	0	0	0	0	0	0	0	0	0	0	0
4047612	0	1	31	2014-07-10 11:33:48									1		2014-07-16	2015-04-17		1	1	1	1	1							08.01.2015		1					0	0	0	0	0	0	0	0	0	0	0	0	0	0
4063310	0	1	42	2016-09-27 12:59:42	1	1											1														1					0	1	0	0	0	0	0	0	0	0	0	0	0	0
4066054	0	1	17	2014-09-02 14:08:09	1	1									2014-09-23			1	1	1	1	1									1					0	0	0	0	0	1	1	0	0	0	0	0	0	0
4084920	0	1	19	2017-07-06 11:16:41									1		2017-07-06	2018-01-08		1	1	1	1	1							2017-12-11		1				?????
4090970	1	0		2016-08-01 12:27:56									1		2016-08-12	2017-09-07		1	1	1	1	1							2016-10-17	1					nur HNO status	0	0	0	0	0	0	0	0	0	0	0	0	0	0
4109407	1	0	37	2018-03-02 13:39:10									1		2018-04-19	2018-10-19		1	1	1	1	1							2018-09-20		1				nicht bekannt..	0	0	0	0	0	0	0	0	0	0	0	0	0	0
4117237	0	1	25	2016-11-10 14:01:52									1		2016-11-21	2017-08-31		1	1	1	1	1							2017-02-14		1					0	0	0	0	0	0	0	0	0	0	0	0	0	0
4117826	0	1	40	2016-03-03 11:34:13								1			2016-03-25	2016-12-22		1	1	1	1	1							2016-05-13	1						0	0	0	0	0	0	0	0	0	1	0	0	0	0
4137128	0	1	13	2015-05-07 14:10:16				1			1		1		2015-06-19			1	1	1	1	1									1					0	0	0	0	0	0	0	0	0	0	0	0	0	0
4154361	1	0	28	2015-06-05 11:47:20									1		2015-06-16			1	1	1	1	1							2015-08-11		1					0	0	0	0	0	0	0	0	0	0	0	0	0	0
4162313	1	0	72	2016-02-04 11:27:55	1	1									2016-02-04	2017-04-13		1	1	1	1	1									1					0	1	0	1	0	0	1	0	0	0	0	0	0	0
4169091	0	1	54	2015-07-24 13:59:23	1			1		1				1	2015-08-05	2016-08-05			1	1	1		1						2016-01-11		1					0	0	0	0	0	0	0	0	0	0	0	0	0	0
4184149	0	1	26	2015-09-21 11:24:07	1	1									2015-09-30																1					0	0	0	1	0	0	0	0	0	0	0	0	0	0
4194962	1	0	27	2015-11-20 12:21:30						1					2015-11-01	2017-03-13		1	1	1	1	1							2016-11-03		1					0	0	0	1	0	0	0	0	0	0	0	0	0	0
4206652	0	1	20	2017-05-30 15:33:54						1					2017-05-31			1	1	1	1	1									1					0	0	0	0	0	0	1	0	0	0	0	0	0	0
4236722	0	1	49	2016-03-01 13:29:56									1		2016-02-27	2016-09-01		1	1	1	1	1							2016-06-09		1				nicht erhebbar??	0	0	0	0	0	0	0	0		0	0	0	0	0
4255987	0	1	20	2016-05-30 14:46:25									1		2016-06-10	2016-12-10		1	1	1	1	1							2016-08-10	1						0	0	0	0	0	0	1	0	0	0	0	0	0	0
4263111	1	0	81	2016-05-06 14:29:33						1					2016-04-06			1	1	1	1	1									1					0	1	0	0	0	1	1	0	0	0	0	0	0	0
4267793	1	0	28	2016-07-07 11:47:17	1			1		1					2016-07-15	2017-04-01			1	1	1		1						2017-01-17		1				bland	0	0	0	0	0	0	0	0	0	0	0	0	0	0
4272082	0	1	56	2017-08-04 12:11:21			1								2017-08-19				1	1		1	1								1			1		1	0	1	0	0	1	0	0	0	1	0	0	0	1
4280863	1	0	20	2016-10-28 12:30:02	1	1									2016-11-03			1	1	1	1	1									1					0	0	0	0	0	0	0	0	0	0	0	0	0	0
4286311	0	1	65	2017-09-22 14:14:35	1	1									2017-09-22			1	1	1	1	1									1					0	0	0	0	1	0	0	0	0	0	0	0	0	0
4287322	0	1	18	2016-09-09 14:09:11									1		2016-10-06	2017-06-01		1	1	1	1	1									1				nur HNO status	0	0	0	0	0	0	0	0	0	0	0	0	0	0
4288189	1	0	23	2016-08-31 12:06:26									1		2016-09-09	2017-03-18		1	1	1	1	1							2016-11-18	1						0	0	0	0	0	0	1	0	0	0	0	0	0	0
4297322	1	0	25	2016-09-01 13:50:07									1		2016-09-01	2017-04-04		1	1	1	1	1							2016-12-05		1					0	0	0	0	0	0	1	0	0	0	0	0	0	0
4301203	0	1	16	2016-10-25 11:19:08						1					2016-10-29	2017-07-24		1	1	1	1	1							2016-12-05		1				keine	0	0	0	0	0	0	0	0	0	0	0	0	0	0
4303260	0	1	21	2016-09-15 10:46:02						1					2016-11-08	2017-05-08		1	1	1	1	1							2017-03-22		1				ka Anamnese…	0	0	0	0	0	0	0	0	0	0	0	0	0	0
4310212	0	1	25	2016-11-02 14:11:15	1			1			1				2016-11-09	2017-12-01		1	1	1	1	1							2017-03-10		1				nichts bekannt	0	0	0	0	0	0	0	0	0	0	0	0	0	0
4319730	0	1	19	2016-11-10 12:12:40	1	1									2016-11-30			1	1	1	1	1									1				keine erhebbar	0	0	0	0	0	0	1	0	0	0	0	0	0	0
4328053	0	1	66	2018-04-11 13:38:48	1	1									2018-04-14			1	1	1	1	1									1					0	1	0	0	0	0	1	0	0	0	0	0	0	0
4331929	0	1	49	2017-09-20 13:54:48	1	1									2017-09-25	2018-03-20		1	1	1	1	1							2017-12-12		1					0	0	0	1	0	0	0	0	0	1	1	0	0	0
4338681	0	1	32	2017-01-13 11:53:56	1	1									2017-01-01		1													1						0	0	0	1	0	1	1	1	0	0	0	0	0	0
4340163	0	1	41	2017-02-16 09:29:43									1		2017-03-09	2017-09-09		1	1	1	1	1							2017-05-09		1				nicht erhebbar	0	0	0	0	0	0	0	0	0	0	0	0	0	0
4355390	1	0	18	2018-03-06 10:22:20						1					2018-03-12	2019-01-28		1	1	1	1	1							2018-06-25		1				keine bekannt	0	0	0	0	0	0	0	0	0	0	0	0	0	0
4357899	0	1	72	2017-03-14 10:57:58	1	1									2017-03-15	2017-12-01		1	1	1	1	1									1					0	1	0	0	1	0	1	0	1	0	0	0	0	0
4364793	0	1	41	2017-06-14 14:06:42							1				2017-06-16						1	1	1					1			1				keine bekannt	0	0	0	0	0	0	0	0	0	0	0	0	0	0
4367696	0	1	62	2017-08-24 09:17:04	1	1											1														1			1		0	0	0	0	0	0	0	0	0	0	0	0	0	0
4380881			19	2017-05-31 12:25:12				1		1	1				2017-06-04	2018-03-02		1	1	1	1	1							2017-12-16		1				keine Ana	0	0	0	0	0	0	0	0	0	0	0	0	0	0
4382768	0	1	31	2017-06-08 13:24:56	1			1		1					2017-06-09			1	1	1	1	1									1					0	0	0	0	0	0	0	0	0	0	0	0	0	0
4387462	0	1	22	2017-06-22 13:01:41	1	1									2017-06-24				1	1	1		1								1					0	0	0	0	0	0	0	0	0	0	0	0	0	0
4392266	0	1	43	2017-07-10 13:18:04	1	1									2017-07-12				1		1		1				1		2017-11-03		1					1	0	0	1	0	0	0	1	0	0	0	0	0	0
4399364	0	1	70	2017-08-07 10:10:44	1	1									2017-08-10					1	1							1			1					0	0	0	0	0	0	1	0	0	0	0	0	0	1
4410542	1	0	22	2017-10-24 11:50:23				1			1		1		2017-10-24			1	1	1	1	1									1					0	0	0	0	0	0	0	1	0	0	0	0	0	0
4415675	1	0	61	2017-10-05 11:02:28						1					2017-10-06	2018-10-01		1	1	1	1	1							2017-12-27		1					0	1	0	0	0	0	0	0	0	0	0	0	0	0
4416005	0	1	24	2017-10-10 11:59:45	1	1											1														1					0	0	0	1	0	0	0	0	0	0	0	0	0	0
4426398	0	1	20	2017-11-14 11:07:28	1			1					1		2017-11-18			1	1	1	1	1						1			1				keine Ana	0	0	0	0	0	0	0	0	0	0	0	0	0	0
4430380	0	1	37	2017-11-27 09:00:51	1	1									2017-11-27	2018-12-01			1	1								1			1			1		1	0	0	0	0	0	1	0	0	0	0	0	0	0
4439652	0	1	54	2018-01-19 14:19:19	1	1											1														1					1	0	0	1	0	0	0	0	0	0	0	0	0	0
4452904	1	0	45	2018-02-08 13:53:30	1			1					1		2018-03-06	2018-09-13		1	1	1	1	1							2018-05-29		1				erschwerte Ana	0	0	0	0	0	0	0	0	0	0	0	0	0	0
4463728	0	1	20	2018-04-16 12:05:01	1			1						1	2018-05-03			1	1	1	1	1							2018-06-12		1				nicht erhebbar….	0	0	0	0	0	0	0	0	0	0	0	0	0	0
4463834	0	1	20	2018-03-13 14:34:31	1	1									2018-03-14			1	1	1	1	1									1				keine	0	0	0	0	0	0	0	0	0	0	0	0	0	0
4478339	0	1	42	2018-05-08 13:09:40	1			1					1		2018-05-29			1	1	1	1	1									1					0	0	0	0	0	0	1	1	0	0	0	0	0	0
1016253	0	1	67	2011-10-17	1	1											1													1						1	0	0	1	0	0		0	1	0		0	0	0
1148542	1	0	52	2008-01-28 15:40:00													1													1						0	0	0	0	0	1	0	0	0	0
2324640	1	0	66	2011-04-09 12:31:00	1	1											1														1			1		0	0	0	0	0	0	0	0	0	0	0	0	0	0
1237405	1	0	46	2007-06-13 14:34:00													1													1					0	0	0	0	0	0	0	0	0	0	0	0	0	0	0
1211375	1	0	18	2000-10-30 15:10:00								1					1													1						0	0	0	0	0	0	1	0	0	1	0	0	0	0
1447927	1	0	55	2004-10-21 13:19:00													1													1						0	1	0	0	0	0	0	0	0	0	0	0	0	0
3621040	0	1	46	2012-11-13 15:35:00													1														1			1		1	0	0	0	0	0	1	0	0	0	1	0	0	0
3830942	0	1	51	2012-12-27 08:00:00													1														1			1		0	0	0	1	0	0	1	0	0	0	0	0	0	0
3852183	0	1	33	2016-10-28 12:30:31						1					2016-11-04	2017-08-08		1	1	1	1	1							2017-01-26		1				keine	0	0	0	0	0	0	0	0	0	0	0	0	0	0
1249736	0	1	59	2008-09-28 09:34:00	1										2008-09-28	2010-03-20				1	1										1					0	0	1	0	1	0	0	0	0	0	0	0	0	0
1308858	0	1	47	2011-11-22 08:00:00	1										2011-11-24					1											1					0	0	0	1	0	0	1	0	0	0	0	0	0	0
1366677	1	0	43	2011-02-22 08:00:00	1										2011-02-22					1	1	1			1						1					1	0	0	1	1
1534634	1	0	52	2012-05-09 08:00:00	1										2009-12-01				1												1					1	0	0	0	0	0	1	0	0	1	1	0	0	0
1640350	1	0	70	2009-11-15 08:00:00	1										2009-11-15					1	1				1							1				1	0	0	1	1	0	0	0	0	0	0	0	0	0
1729371	1	0	44	2012-08-09 08:00:00				1		1					2012-07-16	2012-11-05							1			1					1			1		0	0	0	1	0	0	0	0	0	1	0	0	0	0
2025709	1	0	47	2007-12-09 08:00:00	1										2007-12-11			1	1	1	1	1						1			1					0	0	0	0	0	1	0	0	0	0	0	0	0	0
2258098	1	0	36	2013-05-08 14:18:00	1												1														1					0	0	0	0	0	0	0	0	0	0	1	0	0	0
2325809	0	1	12	2012-09-20 14:13:00	1										2012-09-25						1		1		1	1		1				1				1	0	0	1	0	0	1	0	0	1	1	1	LTX am 28.06.2014	0
2340335	1	0	37	2013-01-31 08:00:00	1			1			1																			1						0	0	0	0	0	1	1	1	0	1	0	0	0	0
2536346	0	1	37	2012-08-01 14:38:00	1			1																							1			1		0	0	0	1	0	1	1	0	0	1	1	1	Ltx	1
2736104	1	0	64	2011-09-08 08:00:00											2011-09-08										1		1				1					0	0	0	1	0	0	0	0	0	0	0	0	0	0
3813831	1	0	15	2012-03-29 15:35:00	1			1		1					2012-05-04								1	1				1			1					0	0	0	1	0	0	0	0	0	0	1	1	Ltx	1
3881187	0	1	62	2012-12-07 12:28:00	1										2012-12-04					1	1				1						1					1	0	1	0	1	0	0	0	0	0	0	0	0	0
3959170	1	0	57	2014-01-03 12:36:00	1												1														1					0	0	0	1	0	0	1	0	0	0	0	0	0	0
4177755	0	1		keine																										1
1402854	1	0	0	keine																										1
1525446	0	1	39	2014-06-13									1				1													1						0	0	0	1	1	0	0	1	1	0	0	0	0	0
4183000				2017-08-22 08:07:33																										1
[truncated: 27 more columns]

## Sheet: Data
PatID	PatFem	PatMale	PatAge	DiagDate	LocPulm	LocPulmOnly	LocSecPulmMil	LocBrain	LocAll	LocSecPleur	LocSecMusc	LocSecGI	LocSecRenUro	LocSecLymph	ThDateStart*	ThDifficult	ThDateEnd	ThStandard	ThStandardReduc	ThStandardINH	ThStandardRMP	ThStandardEMB	ThStandardPZA	ThAlterMoxi	ThAlterAmic	ThAlterClari	ThAlterCarbapeneme	ThAlterRifabutin	ThAlterOther	SevMild	SevMod	SevModNeuro	SevSevere	SevSevereComa	ComCardio	ComRR	ComKHK	ComPulm	ComPulmCOPD	ComNeuro	ComInfect	ComHIV	ComHepC	ComNephro	ComImSupp	ComImSuppTX	ComImSuppTXLuTX	ComDM	ComGI
1363588	0	1	52	2018-04-09	1	0	1	1	1	0	0	1	0	0	2018-04-10	0	0	0	0	1	1	0	1	1	0	0	0	0	0	0	1	0	0	0	0	0	0	1	0	0	1	0	1	0	1	1	1	1	0
4328053	0	1	66	2018-04-11	1	1	0	0	0	0	0	0	0	0	2018-04-14	0	0	0	0	0	1	1	1	0	0	0	0	0	0	0	1	0	0	0	0	1	0	0	0	0	1	0	0	0	0	0	0	0	0
4463728	0	1	20	2018-04-16	1	1	0	0	0	0	0	0	0	1	2018-04-19	0	0	1	0	1	1	1	1	1	0	0	0	0	0	0	1	0	0	0	0	0	0	0	0	0	1	0	0	1	0	0	0	0	1
4478339	0	1	42	2018-05-08	1	1	0	0	0	0	0	0	0	1	2018-05-29	0	0	1	0	1	1	1	1	0	0	0	0	0	1	0	1	0	0	0	0	0	0	1	0	0	1	1	0	0	0	0	0	0	0
1853248	1	0	75	2018-05-29	1	0	0	0	1	0	0	0	0	1	2018-05-18	0	0	0	0	1	1	1	0	0	0	0	0	0	0	0	1	1	0	0	0	1	0	1	0	0	1	0	0	1	1	1	0	0	0
1040865	0	1	58	2018-07-13	0	0	0	0	1	0	1	0	0	0	2018-08-07	1	2018-11-26	0	0	0	0	1	1	0	0	0	0	0	0	0	1	0	0	0	1	0	1	0	0	1	1	1	0	0	1	0	0	0	0
2005742	0	1	37	13.07.2018	0	0	0	0	1	0	0	0	0	1	2018-08-03	0	2019-02-03	1	2018-10-03	1	1	1	1	0	0	0	0	0	0	0	1	0	0	0	0	0	0	0	0	0	1	0	0	0	0	0	0	0	0
4437188	1	0	18	2018-08-07	1	0	0	0	1	0	0	0	0	1	2018-08-10	0	2019-02-10	0	2018-10-10	0	1	1	0	1	0	0	0	0	0	0	1	0	0	0	0	0	0	0	0	0	0	0	0	0	0	0	0	0	0
4309924	1	0	25	2018-08-20	0	0	0	1	0	0	0	0	0	0	2018-08-20	0	0	0	0	0	1	0	1	1	0	0	0	0	0	0	1	0	0	0	0	0	0	0	0	1	0	0	0	0	0	0	0	0	0
4516965	0	1	36	2018-09-01	0	0	0	0	1	0	1	0	0	0	2018-09-05	0	0	1	2018-11-04	1	1	1	1	0	0	0	0	0	0	0	1	0	0	0	0	0	0	1	0	0	0	0	0	0	0	0	0	0	0
1005254	0	1	56	2013-02-01	1	1	0	0	0	0	0	0	0	0	0	1	0	0	0	0	0	0	0	0	0	0	0	0	0	1	0	0	0	0	1	0	1	0	0	0	1	0	0	1	1	1	0	1	0
1056168	0	1	42	2014-02-19	1	0	1	0	1	0	0	0	0	0	2014-02-19	0	0	0	0	1	1	0	0	1	1	0	0	0	1	0	1	0	0	0	0	1	0	0	0	1	1	1	0	0	0	0	0	0	0
1066195	0	1	59	2013-05-11	1	0	0	0	1	0	1	0	0	0	2013-05-11	0	0	1	2013-06-28	1	1	1	1	0	0	0	0	0	0	0	1	0	0	0	0	1	0	0	0	0	0	0	0	0	0	0	0	0	0
1068747	1	0	77	2002-01-16	1	0	0	0	1	0	0	0	1	0	0	1	0	0	0	0	0	0	0	0	0	0	0	0	0	1	0	0	0	0	1	0	1	0	0	0	0	0	0	1	1	0	0	1	0
1071027	1	0	67	2009-05-04	1	1	0	0	0	0	0	0	0	0	0	1	0	0	0	0	0	0	0	0	0	0	0	0	0	1	0	0	0	0	1	0	0	0	0	1	0	0	0	1	1	1	1	1	0
1072128	1	0	42	2013-04-18	1	0	0	0	1	0	0	0	0	1	0	1	0	0	0	0	0	0	0	0	0	0	0	0	0	0	1	0	0	0	0	0	0	0	0	0	1	1	0	1	0	0	0	0	0
1080209	0	1	54	2003-06-26	1	1	0	0	0	0	0	0	0	0	0	1	0	0	0	0	0	0	0	0	0	0	0	0	0	1	0	0	0	0	0	1	0	1	1	0	0	0	0	0	0	0	0	1	0
1088685	1	0	34	2007-12-13	1	1	0	0	0	0	0	0	0	0	0	1	0	0	0	0	0	0	0	0	0	0	0	0	0	0	1	0	0	0	0	0	0	0	0	0	0	0	0	0	0	0	0	0	0
1091265	1	0	37	2006-01-16	0	0	1	0	1	0	0	1	1	0	2006-01-20	0	0	0	0	1	1	1	0	1	0	0	0	0	0	0	1	0	0	0	1	0	0	0	0	0	0	0	0	0	0	0	0	0	0
1127068	1	0	26	2008-09-24 11:21:00	0	0	0	0	0	0	0	0	0	0	0	1	0	0	0	0	0	0	0	0	0	0	0	0	0	1	0	0	0	0	0	0	0	0	0	0	0	0	0	0	0	0	0	0	0
1133318	1	0	85	2002-05-08 13:44:00	0	0	0	0	0	0	0	0	0	0	0	1	0	0	0	0	0	0	0	0	0	0	0	0	0	1	0	0	0	0	0	1	0	0	0	0	0	0	0	0	0	0	0	0	0
1164681	1	0	37	2015-12-21	0	0	0	0	1	0	1	0	0	1	0	1	0	0	0	0	0	0	0	0	0	0	0	0	0	0	1	1	0	0	0	0	0	0	0	0	0	0	0	0	0	0	0	0	0
1185064	0	1	60	2008-11-18 08:00:00	1	1	0	0	0	0	0	0	0	0	2008-11-21	0	2008-12-09	0	0	1	1	1	0	0	0	0	0	0	0	0	1	1	0	0	1	0	1	0	0	1	1	0	1	1	0	0	0	1	0
1188404	0	1	54	2012-10-31 08:00:00	0	0	1	0	1	0	0	0	0	0	2012-10-31	0	0	0	0	1	1	1	0	0	0	0	0	0	0	0	1	1	0	0	1	0	0	0	0	1	0	0	0	1	0	0	0	0	1
1194839	1	0	81	2016-04-12 11:47:29	1	1	0	0	0	0	0	0	0	0	2016-05-04	0	2017-01-04	0	0	1	1	0	0	0	0	0	1	0	0	0	1	0	0	0	1	0	0	1	1	0	0	0	0	0	0	0	0	0	0
1200762	0	1	73	2013-02-08 08:00:00	0	0	1	0	1	0	1	0	0	0	2013-02-08	0	0	1	0	1	1	1	1	0	0	0	0	0	0	0	1	0	0	0	1	0	0	0	0	1	1	0	0	0	0	0	0	1	0
1214839	0	1	42	2013-11-19 08:00:00	0	0	0	0	1	0	0	1	0	1	0	1	0	0	0	0	0	0	0	0	0	0	0	0	0	1	0	0	0	0	0	0	0	0	0	0	1	1	0	0	0	0	0	0	0
1219282	0	1	42	2017-06-18 10:54:00	1	0	0	0	1	0	0	0	0	1	2017-06-18	0	0	0	0	0	1	1	0	1	0	0	0	0	0	0	1	0	0	0	0	0	0	0	0	0	1	0	0	0	0	0	0	0	0
1255004	1	0	76	2016-07-20 12:05:31	1	1	0	0	0	0	0	0	0	0	2016-07-23	0	2017-04-01	0	0	1	1	1	0	0	0	0	0	0	0	0	1	0	0	0	1	0	0	1	1	1	0	0	0	0	0	0	0	1	0
1281809	1	0	74	2007-12-19 14:54:00	0	0	0	0	0	0	0	0	0	0	0	1	0	0	0	0	0	0	0	0	0	0	0	0	0	1	0	0	0	0	0	0	0	0	0	0	0	0	0	0	0	0	0	0	0
1301922	0	1	44	2015-05-11 14:49:30	1	0	0	0	1	0	0	0	0	1	2015-06-09	0	0	0	0	0	1	1	1	0	0	0	0	0	0	1	0	0	0	0	0	0	0	1	0	0	0	0	0	0	0	0	0	0	0
1317089	1	0	82	2018-03-19 11:20:34	1	1	0	0	0	0	0	0	0	0	2018-04-05	0	0	0	0	0	1	1	1	0	0	0	0	0	0	0	1	0	0	0	1	0	0	1	0	0	0	0	0	1	0	0	0	1	0
1344143	1	0	37	2013-11-26 14:01:00	1	1	0	0	0	0	0	0	0	0	2013-11-27	0	0	1	0	1	1	1	1	0	0	0	0	0	0	0	1	0	0	0	0	1	0	0	0	0	1	0	0	0	0	0	0	0	0
1360887	1	0	20	2008-11-13 14:19:00	1	1	0	0	0	0	0	0	0	0	2011-04-05	0	0	0	0	0	1	0	0	0	0	0	0	0	0	1	0	0	0	0	0	0	0	0	0	0	1	1	0	0	0	0	0	0	0
1366533	0	1	47	2018-01-04 11:03:22	1	1	0	0	0	0	0	0	0	0	2018-01-11	0	2018-02-27	1	0	1	1	1	1	0	0	0	0	0	0	0	0	0	1	0	0	0	0	0	0	0	1	0	0	1	0	0	0	0	0
1369890	1	0	55	2015-04-16 13:45:51	1	1	0	0	0	0	0	0	0	0	2015-04-20	0	0	1	2015-06-20	1	1	1	1	0	0	0	0	0	0	1	0	0	0	0	0	1	0	0	0	1	0	0	0	0	0	0	0	0	0
1409638	1	0	27	2010-03-29 08:00:00	1	0	0	0	1	1	0	1	0	0	2010-03-30	0	0	0	0	0	1	1	0	0	1	0	0	0	1	0	1	1	0	0	1	0	0	1	0	1	0	0	0	1	1	0	0	0	0
1441739	0	1	70	2007-01-12 08:00:00	0	0	1	0	1	0	0	0	0	0	2007-01-12	0	0	1	0	1	1	1	1	0	0	0	0	0	0	0	1	0	0	0	1	0	0	0	0	0	0	0	0	0	1	0	0	0	0
1448611	1	0	34	2014-10-27 13:44:28	1	1	0	0	0	0	0	0	0	0	2014-11-05	0	2015-05-08	1	2015-01-13	1	1	1	1	0	0	0	0	0	0	1	0	0	0	0	0	0	0	0	0	0	0	0	0	0	0	0	0	0	0
1461023	0	1	47	2012-12-10 09:38:00	1	0	0	0	1	0	0	1	0	0	2012-12-10	0	0	1	0	1	1	1	1	0	0	0	0	0	0	0	1	0	0	0	0	0	0	0	0	0	0	0	0	0	0	0	0	0	0
1482163	1	0	37	2016-08-01 11:42:36	0	0	0	0	0	0	1	0	0	0	2016-08-16	0	2017-08-16	1	0	1	1	1	1	0	0	0	0	0	0	0	1	0	0	0	0	0	0	0	0	0	1	0	0	0	0	0	0	0	0
1482747	0	1	34	2016-08-30 13:36:42	0	0	0	0	1	0	0	0	0	1	2016-08-30	0	2018-03-02	0	0	0	1	1	0	1	0	0	0	0	1	0	1	0	0	0	0	1	0	1	1	0	0	0	0	0	1	1	1	0	0
1499912	1	0	82	2009-06-26	0	0	0	0	1	0	0	0	0	1	2009-08-01	0	0	0	0	1	1	1	0	0	0	0	0	0	0	0	1	0	0	0	1	0	0	0	0	1	0	0	0	0	0	0	0	0	0
1504125	1	0	62	2017-06-20 13:36:55	0	0	0	0	1	0	1	0	0	1	2017-06-22	0	2018-08-28	1	0	1	1	1	1	0	0	0	0	0	0	0	1	0	0	0	0	1	0	0	0	1	1	0	0	1	1	1	0	1	0
1515810	0	1	48	2016-08-01 11:42:31	0	0	0	0	0	0	1	0	0	0	2016-08-19	0	2017-02-01	0	0	1	1	0	0	1	0	0	0	0	0	0	1	0	0	0	1	0	1	0	0	0	1	0	0	1	1	1	0	1	0
1570818	0	1	51	2011-07-22 15:01:00	1	0	0	0	1	1	0	0	0	0	2011-07-28	0	0	0	0	0	1	1	0	1	1	0	0	0	1	0	1	0	0	0	1	0	0	1	0	1	0	0	0	0	0	0	0	0	0
1590048	0	1	51	2015-11-20 14:52:00	0	0	0	0	0	0	0	0	1	0	2015-11-20	0	0	1	2016-02-22	1	1	1	1	0	0	0	0	0	0	0	1	0	0	0	1	0	0	0	0	0	0	0	0	0	0	0	0	1	0
1627772	1	0	36	2017-03-06 12:39:01	1	1	0	0	0	0	0	0	0	0	2017-03-06	0	2018-03-01	0	0	0	0	1	0	1	0	0	0	0	1	0	1	0	0	0	0	1	0	0	0	0	1	1	1	1	1	1	0	0	0
1668633	1	0	67	2014-09-12 14:32:26	1	1	0	0	0	0	0	0	0	0	2014-09-22	0	0	0	2014-12-22	1	1	1	0	0	0	0	0	0	0	0	1	0	0	0	0	0	0	1	1	0	0	0	0	0	1	1	1	0	0
1697357	0	1	82	2016-09-06 10:05:56	1	0	0	0	1	1	0	0	0	0	2016-10-11	0	2017-07-03	0	0	0	1	1	0	0	0	0	0	0	0	0	1	0	0	0	1	0	0	1	1	0	0	0	0	1	0	0	0	0	0
1721824	0	1	69	2015-05-12 12:28:30	0	0	0	0	0	0	1	0	0	0	2015-05-12	0	2018-02-16	0	0	0	1	1	1	0	0	1	0	0	1	0	1	0	0	0	0	1	0	0	0	0	0	0	0	1	0	0	0	0	1
1729192	0	1	61	2018-03-08 10:43:55	1	1	0	0	0	0	0	0	0	0	2018-03-20	0	0	1	2018-12-20	1	1	1	1	0	0	0	0	0	0	0	1	0	0	0	1	0	0	0	0	0	0	0	0	0	0	0	0	1	0
1740784	1	0	29	2009-12-01 12:37:00	1	1	0	0	0	0	0	0	0	0	0	1	0	0	0	0	0	0	0	0	0	0	0	0	0	0	1	0	0	0	0	0	0	0	0	0	1	1	0	0	0	0	0	0	0
1815460	1	0	80	2013-09-12 12:52:00	1	0	0	0	1	1	0	0	0	0	2013-09-13	0	2014-09-01	1	2014-02-18	1	1	1	1	0	0	0	0	0	0	0	1	1	0	0	0	1	0	1	1	1	0	0	0	0	0	0	0	0	0
1818044	0	1	75	2010-10-05 15:16:00	1	1	0	0	0	0	0	0	0	0	2010-10-06	0	0	1	0	1	1	1	1	0	0	0	0	0	0	0	1	0	0	0	0	1	0	1	1	0	0	0	0	0	0	0	0	1	0
1827171	0	1	66	1998-05-19 11:19:00	1	1	0	0	0	0	0	0	0	1	1998-05-19	0	0	0	0	0	1	0	0	0	0	0	0	0	0	0	1	0	0	0	1	0	1	0	0	0	0	0	0	1	0	0	0	1	0
1827439	0	1	72	2007-08-07 14:54:00	0	0	0	0	0	0	0	0	0	1	2010-03-04	0	0	0	0	0	1	1	0	0	0	0	0	0	0	1	0	0	0	0	0	0	0	0	0	0	0	0	0	0	0	0	0	0	0
1833304	0	1	49	2014-02-24 11:22:00	1	0	1	0	1	0	0	0	0	0	2014-02-24 11:22:00	0	0	0	0	1	0	1	1	0	0	0	0	0	0	1	0	0	0	0	0	0	0	1	0	1	1	1	0	0	0	0	0	0	0
1853248	1	0	75	2018-06-05 13:32:51	0	0	0	0	0	0	0	0	0	1	2018-06-05 13:32:51	0	0	0	0	1	1	1	0	0	0	0	0	0	0	0	1	1	0	0	0	1	0	0	0	0	1	0	0	1	1	1	0	0	0
1883688	1	0	38	2011-07-21 11:42:00	1	1	0	0	0	0	0	0	0	0	0	1	0	0	0	0	0	0	0	0	0	0	0	0	0	0	1	0	0	0	0	0	0	0	0	0	0	0	0	0	0	0	0	0	0
1893998	0	1	46	2011-01-05 14:49:00	0	0	0	0	0	0	0	0	0	0	0	1	0	0	0	0	0	0	0	0	0	0	0	0	0	0	1	0	0	0	1	0	1	1	1	0	0	0	0	0	1	1	1	0	0
1901905	0	1	60	2007-03-23 12:43:00	1	1	0	0	0	0	0	0	0	0	2007-03-23	0	0	0	0	1	1	1	0	1	0	0	0	0	0	0	1	0	0	0	0	0	0	1	0	0	0	0	0	0	0	0	0	0	1
1911155	1	0	39	2015-09-30 12:18:53	1	0	0	0	1	0	0	1	0	0	2015-09-30	0	2017-05-01	0	0	1	1	1	0	1	1	0	0	0	1	0	1	0	0	0	0	0	0	0	0	0	0	0	0	0	1	0	0	0	1
1918537	0	1	51	2010-11-16 14:19:00	0	0	0	0	1	0	1	0	0	1	0	1	0	0	0	0	0	0	0	0	0	0	0	0	0	0	1	0	0	0	0	0	0	0	0	0	0	0	0	0	0	0	0	0	0
1956740	1	0	52	2013-01-04 15:15:00	1	1	0	0	0	0	0	0	0	0	2013-01-14	0	0	0	0	0	0	1	0	1	0	1	0	0	0	0	1	1	0	0	0	0	0	1	0	0	1	1	0	0	0	0	0	0	0
1974836	0	1	50	2016-11-08 13:44:32	1	0	0	0	1	1	0	0	0	0	2016-11-10	0	0	0	0	0	1	1	0	0	0	0	0	0	0	0	1	0	0	0	0	0	0	1	0	0	0	0	0	0	0	0	0	0	0
1987505	1	0	22	2006-11-06 10:54:00	0	0	0	0	1	0	0	0	0	1	2006-11-06	0	0	1	0	1	1	1	1	0	0	0	0	0	0	0	1	0	0	0	0	0	0	0	0	0	0	0	0	0	0	0	0	0	0
2004705	1	0	19	2016-07-17	1	1	0	0	0	0	0	0	0	0	2016-07-17	0	0	1	0	1	1	1	1	0	1	0	0	0	0	0	1	0	0	0	0	0	0	0	0	0	0	0	0	0	0	0	0	0	0
2016806	0	1	38	2015-03-31 15:04:52	0	0	0	0	0	0	1	0	0	0	2015-04-28	0	2016-04-28	1	2015-06-28	1	1	1	1	0	0	0	0	0	0	1	0	0	0	0	0	0	0	0	0	0	0	0	0	0	0	0	0	0	0
2019664	0	1	43	2007-01-29 08:00:00	1	1	0	0	0	0	0	0	0	0	2007-01-29	0	0	0	0	1	1	0	0	1	0	1	0	0	0	0	0	1	1	0	0	0	0	1	0	1	1	0	0	0	0	0	0	0	0
2049375	1	0	18	2007-04-19 13:41:00	1	0	0	0	1	0	0	0	0	1	2007-04-19	0	2007-10-20	0	0	1	1	1	0	1	0	0	0	0	0	0	1	0	0	0	0	0	0	0	0	0	0	0	0	0	0	0	0	0	1
2085934	0	1	52	2017-01-12 11:19:08	1	0	0	0	1	0	0	0	0	1	2017-02-03	0	2017-12-01	1	0	1	1	1	1	0	0	0	0	0	0	0	1	0	0	0	0	1	0	1	0	0	0	0	0	0	0	0	0	0	0
2104009	0	1	22	2007-09-14 15:27:00	0	0	1	0	1	0	0	0	0	0	0	1	0	0	0	0	0	0	0	0	0	0	0	0	0	1	0	0	0	0	0	0	0	0	0	0	0	0	0	0	1	0	0	0	0
2108356	0	1	33	2008-10-16 14:05:00	1	1	0	0	0	0	0	0	0	0	2008-10-16	0	0	1	0	1	1	1	1	0	0	0	0	0	0	0	1	0	0	0	0	0	0	0	0	0	0	0	0	0	0	0	0	0	0
2126380	1	0	25	2007-11-17 11:17:00	1	0	0	0	1	0	0	0	1	0	19.11.2007	0	2008-08-01	0	0	1	1	0	1	0	0	0	0	0	0	0	1	0	0	0	0	0	0	0	0	0	0	0	0	0	0	0	0	0	0
2136328	0	1	49	2014-01-22 15:08:00	1	1	0	0	0	0	0	0	0	0	0	1	0	0	0	0	0	0	0	0	0	0	0	0	0	0	1	0	0	0	0	0	0	1	1	0	1	1	1	0	0	0	0	0	0
2144766	1	0	31	2015-11-27 12:18:20	0	0	0	0	1	0	0	0	0	1	2015-12-18	0	2016-06-18	1	2016-02-18	1	1	1	1	0	0	0	0	0	0	1	0	0	0	0	0	0	0	0	0	0	0	0	0	0	0	0	0	0	0
2165834	0	1	45	2008-03-12 08:00:00	1	0	1	0	1	0	0	0	1	0	2008-03-13	0	0	1	0	1	1	1	1	0	0	0	0	0	0	0	1	1	0	0	1	0	1	0	0	1	1	0	0	1	0	0	0	0	0
2170949	0	1	71	2008-10-02 12:59:00	1	1	0	0	0	0	0	0	0	0	2008-10-03	0	2010-01-13	0	2009-01-21	1	1	0	1	0	0	0	0	0	0	1	0	0	0	0	0	1	0	0	0	0	0	0	0	0	0	0	0	0	0
2189996	0	1	46	2008-12-29 08:00:00	0	0	0	0	1	0	0	0	0	1	0	1	0	0	0	0	0	0	0	0	0	0	0	0	0	1	0	0	0	0	0	0	0	0	0	0	0	0	0	0	0	0	0	0	0
2206380	1	0	59	2017-03-22 14:03:17	1	0	0	0	1	0	0	0	0	0	2017-03-28	0	2017-12-28	1	0	1	1	1	1	0	0	0	0	0	0	1	0	0	0	0	1	0	0	0	0	0	0	0	0	0	0	0	0	0	0
2251314	0	1	65	2009-11-12 14:12:00	1	1	0	0	0	0	0	0	0	0	2009-11-12	0	0	1	0	1	1	1	1	0	0	0	0	0	0	0	1	0	0	0	0	0	0	0	0	0	0	0	0	0	0	0	0	1	0
2263958	1	0	23	2009-01-01 08:00:00	0	0	0	0	0	0	0	0	0	0	2009-01-01	0	0	1	0	1	1	1	1	0	0	0	0	0	0	0	1	0	0	0	0	0	0	0	0	0	1	1	0	0	0	0	0	0	0
2302760	0	1	68	2009-05-12 11:58:00	1	1	0	0	0	0	0	0	0	0	2009-05-12	0	0	0	0	1	1	1	1	0	1	0	0	0	0	0	0	1	1	1	1	0	0	1	0	1	1	0	0	1	0	0	0	0	0
2358616	0	1	63	2017-09-01 14:01:52	0	0	0	0	1	0	1	0	0	0	2017-10-04	0	0	0	0	1	0	1	0	1	0	0	0	0	0	0	1	0	0	0	0	0	0	0	0	0	1	1	0	0	0	0	0	0	0
2413391	0	1	78	2014-07-24 13:57:33	1	1	0	0	0	0	0	0	0	0	2014-07-31	0	0	0	0	1	1	1	0	0	0	0	0	0	0	0	1	0	0	0	1	0	1	0	0	0	0	0	0	0	0	0	0	0	0
2413446	0	1	69	2014-05-07 08:00:00	0	0	0	0	1	0	0	0	0	1	2014-05-08	0	2015-02-25	1	0	1	1	1	1	1	0	0	0	0	0	1	0	0	0	0	0	0	0	0	0	0	0	0	0	0	0	0	0	0	0
2843593	1	0	60	2016-03-04 14:43:21	0	0	0	0	1	0	0	0	1	0	2016-03-11	0	2016-12-30	1	0	1	1	1	1	0	0	0	0	0	0	0	1	0	0	0	1	0	0	0	0	0	0	0	0	1	0	0	0	0	0
2957488	0	1	50	2016-05-13 14:04:04	1	1	0	0	0	0	0	0	0	0	2016-05-14	0	0	0	0	0	1	0	1	0	0	0	0	0	0	0	1	0	0	0	0	0	0	0	0	0	0	0	0	0	0	0	0	1	0
2971531	1	0	61	2018-03-20 12:38:39	1	1	0	0	0	0	0	0	0	0	2018-03-26	0	0	1	0	1	1	1	1	0	0	0	0	0	0	0	1	0	0	0	1	0	1	0	0	1	0	0	0	0	0	0	0	0	0
3023793	0	1	34	2015-04-14 13:44:42	1	0	0	0	1	0	0	0	0	1	2015-04-24	0	0	1	0	1	1	1	1	0	0	0	0	0	0	0	1	0	0	0	0	0	0	0	0	0	0	0	0	0	0	0	0	0	0
3280316	1	0	60	2012-03-29 08:00:00	1	1	0	0	0	0	0	0	0	0	0	1	0	0	0	0	0	0	0	0	0	0	0	0	0	0	1	1	0	0	0	0	0	0	0	0	1	0	0	1	0	0	0	0	1
3395521	0	1	33	2017-05-03 12:11:04	1	0	0	0	1	0	0	0	0	1	2017-07-15	0	2018-03-06	1	0	1	1	1	1	1	0	0	0	0	0	0	1	0	0	0	0	0	0	0	0	0	0	0	0	0	0	0	0	0	1
3397805	1	0	31	2009-11-06 14:04:00	1	1	0	0	0	0	0	0	0	0	2009-11-07	0	0	1	0	1	1	1	1	0	0	0	0	0	0	0	1	0	0	0	0	0	0	0	0	0	1	0	0	0	0	0	0	0	0
3399179	0	1	52	2016-05-06 11:21:26	1	1	0	0	0	0	0	0	0	0	2016-05-20	0	2017-03-23	1	0	1	1	1	1	0	0	0	0	0	0	0	1	0	0	0	0	0	0	0	0	0	1	0	0	0	0	0	0	0	0
3403656	0	1	37	2016-03-16 11:03:33	1	1	0	0	0	0	0	0	0	0	2016-03-16	0	0	1	2016-07-01	1	1	1	1	0	0	0	0	0	0	0	1	0	0	0	0	0	0	0	0	0	0	0	0	0	0	0	0	0	1
3438776	0	1	39	2011-04-02 11:38:00	0	0	0	0	0	0	0	0	0	0	0	1	0	0	0	0	0	0	0	0	0	0	0	0	0	0	1	0	0	0	0	0	0	1	0	0	0	0	0	0	0	0	0	0	0
3630489	1	0	47	2010-06-07 08:00:00	1	0	1	0	1	0	0	0	0	0	0	1	2010-06-28	0	0	0	0	0	0	0	0	0	0	0	0	0	0	1	1	0	0	0	0	0	0	0	1	0	0	0	1	0	0	0	0
3637633	0	1	69	2010-12-20 08:00:00	0	0	0	0	0	0	0	0	0	0	0	1	0	0	0	0	0	0	0	0	0	0	0	0	0	0	1	1	0	0	1	0	1	1	0	1	0	0	0	0	0	0	0	1	1
3649726	0	1	15	2010-12-21 15:14:00	1	1	0	0	0	0	0	0	0	0	2010-12-24	0	0	1	0	1	1	1	1	0	0	0	0	0	0	0	1	0	0	0	1	0	0	1	0	1	0	0	0	0	1	0	0	0	1
3658641	1	0	45	2018-01-29 11:23:58	1	0	0	0	1	0	0	0	0	1	2018-03-06	0	2019-01-01	0	0	1	0	0	1	0	0	0	0	1	0	0	1	0	0	0	1	0	0	0	0	1	1	0	0	0	1	1	0	0	0
3666787	1	0	40	2012-08-29 15:26:00	0	0	0	0	0	0	0	0	0	0	0	1	0	0	0	0	0	0	0	0	0	0	0	0	0	1	0	0	0	0	0	0	0	1	0	0	0	0	0	0	1	1	1	0	0
3692102	1	0	31	2014-07-11 13:30:48	0	0	0	0	0	1	0	0	0	0	2014-07-21	0	0	1	2014-09-19	1	1	1	1	0	0	0	0	0	0	0	1	0	0	0	0	0	0	0	0	1	0	0	0	0	0	0	0	0	0
3721604	0	1	44	2011-03-28 12:18:00	1	1	0	0	0	0	0	0	0	0	2011-03-29	0	0	1	0	1	1	1	1	0	0	0	0	0	0	0	1	0	0	0	0	0	0	0	0	0	0	0	0	0	0	0	0	0	0
3734120	1	0	72	2011-09-13 08:00:00	1	1	0	0	0	0	0	0	0	0	2011-09-13	0	0	0	0	1	1	1	0	1	0	0	0	0	0	0	1	0	0	0	0	0	0	1	0	0	1	0	0	0	0	0	0	0	0
3744346	0	1	47	2011-06-10 15:20:00	1	0	0	0	1	0	0	0	0	1	2011-06-11	0	0	0	0	1	1	1	0	1	0	0	0	0	0	0	1	0	0	0	0	0	0	0	0	0	1	0	1	1	0	0	0	1	0
3791955	1	0	20	2011-12-13 15:48:00	1	1	0	0	0	0	0	0	0	0	2011-12-14	0	0	0	0	1	1	0	1	0	0	0	0	1	0	0	1	0	0	0	0	0	0	0	0	0	0	0	0	0	0	0	0	0	0
3794184	0	1	76	2011-05-04	1	1	0	0	0	0	0	0	0	0	2011-05-04	0	2012-05-01	0	2011-12-01	1	1	1	0	0	0	0	0	0	0	0	1	0	0	0	0	0	0	1	1	0	0	0	0	0	0	0	0	0	1
3826371	0	1	36	2017-05-02 13:46:41	0	0	0	0	1	0	0	0	0	1	2017-05-15	0	2018-05-26	0	0	1	1	1	0	0	0	0	0	0	0	0	1	0	0	0	1	0	1	0	0	1	1	0	0	0	0	0	0	0	0
3832166	0	1	37	2016-06-10	0	0	0	0	0	1	0	0	0	0	2016-06-10	0	2017-03-29	1	2016-11-01	1	1	1	1	0	0	0	0	0	0	0	1	0	0	0	0	0	0	0	0	0	0	0	0	0	0	0	0	0	0
3836093	0	1	24	2016-03-25 09:40:02	0	0	0	0	1	0	0	0	0	1	2016-03-31	0	2017-02-21	1	2016-10-25	1	1	1	1	0	0	0	0	0	0	0	1	0	0	0	0	0	0	0	0	0	0	0	0	0	0	0	0	0	0
3857523	0	1	16	2012-08-08 08:00:00	0	0	0	1	0	0	0	0	0	1	2012-08-23	0	0	1	0	1	1	1	1	0	0	0	0	0	0	0	1	0	0	0	0	0	0	0	0	0	0	0	0	0	0	0	0	0	0
3860547	0	1	29	2012-09-04	1	0	1	0	1	0	0	0	0	1	2012-09-06	0	0	0	0	0	1	1	1	1	0	0	0	0	0	0	1	0	0	0	0	0	0	0	0	0	0	0	0	0	0	0	0	0	0
3867384	1	0	30	2012-10-17 08:00:00	1	0	0	1	1	0	0	0	0	0	2012-10-17	1	0	0	0	0	0	0	0	0	0	0	0	0	0	0	0	1	1	1	0	0	0	0	0	1	1	0	0	0	1	0	0	0	0
3888980	0	1	17	2012-12-03 08:00:00	1	1	0	0	0	0	0	0	0	0	2012-12-03	0	0	1	0	1	1	1	1	0	0	0	0	0	0	0	1	0	0	0	0	0	0	0	0	0	0	0	0	0	0	0	0	0	0
3898949	1	0	28	2014-11-20 09:49:26	0	0	0	0	1	1	1	0	0	0	2014-12-24	0	0	1	0	1	1	1	1	0	0	0	0	0	0	0	1	0	0	0	0	0	0	0	0	0	0	0	0	0	0	0	0	0	1
3906322	0	1	21	2013-03-08	0	0	0	0	1	0	0	0	0	1	2013-03-08	0	2013-11-26	0	0	1	1	1	1	0	1	0	0	0	0	0	1	0	0	0	0	0	0	0	0	0	1	0	0	0	0	0	0	0	0
3944201	0	1	23	2015-03-30 15:05:57	0	0	0	0	1	0	0	0	0	1	2015-04-11	0	0	1	0	1	1	1	1	0	0	0	0	0	0	0	1	0	0	0	0	0	0	0	0	0	0	0	0	0	0	0	0	0	0
3944892	0	1	45	2016-07-25 11:37:25	0	0	0	0	0	0	0	0	0	1	2016-08-19	0	0	0	0	1	1	1	0	0	0	0	0	0	0	0	1	0	0	0	0	1	0	0	0	0	0	0	0	0	0	0	0	0	0
3949689	0	1	32	2016-10-11 13:26:48	1	1	0	0	0	0	0	0	0	0	2016-11-09	0	0	0	2018-11-11	0	1	1	0	1	0	0	0	0	0	0	1	0	0	0	0	0	0	0	0	0	1	0	0	0	0	0	0	0	0
3967267	0	1	41	2015-10-05 14:11:43	0	0	0	0	0	0	0	1	0	0	2015-10-05	0	2016-07-06	0	2016-01-19	1	1	1	1	0	0	0	0	0	0	0	1	0	0	0	0	0	0	0	0	0	0	0	0	0	1	0	0	0	1
3974748	0	1	28	2015-05-21 14:57:03	0	0	0	0	0	0	0	0	0	1	2015-05-22	0	2015-11-23	1	2015-07-22	1	1	1	1	0	0	0	0	0	0	0	1	0	0	0	0	0	0	0	0	0	0	0	0	0	0	0	0	0	0
3975630	1	0	44	2013-12-12	1	1	0	0	0	0	0	0	0	0	2013-12-12	0	2014-06-16	1	2014-02-18	1	1	1	1	0	0	0	0	0	0	0	1	0	0	0	0	0	0	0	0	0	1	0	0	0	0	0	0	0	0
3987828	1	0	30	2015-04-20 14:14:58	0	0	0	0	1	0	0	0	0	1	2015-04-20	0	0	0	0	1	1	1	0	0	1	0	0	0	0	0	1	0	0	0	0	0	0	0	0	0	1	0	0	0	0	0	0	0	0
3995047	1	0	34	2016-07-05 10:12:31	0	0	0	0	1	0	0	0	0	0	2016-07-07	0	2017-04-14	1	2016-08-10	1	1	1	1	0	0	0	0	0	0	0	1	0	0	0	1	0	0	0	0	0	0	0	0	0	0	0	0	0	1
3998040	0	1		2015-10-15 14:08:21	1	1	0	0	0	0	0	0	0	0	2015-10-28	0	2016-08-01	0	0	1	1	1	0	0	0	0	0	0	0	0	1	0	0	0	0	0	0	0	0	0	1	0	1	0	0	0	0	0	0
3998654	0	1	54	2014-09-22 13:21:00	0	0	0	0	0	0	0	0	0	0	0	1	0	0	0	0	0	0	0	0	0	0	0	0	0	0	1	0	0	0	1	0	1	1	1	0	0	0	0	0	1	1	1	0	0
4017208	1	0	21	27.01.2018	1	1	0	0	0	0	0	0	0	0	2018-01-28	0	0	1	0	1	1	1	1	0	0	0	0	0	0	0	1	0	0	0	0	0	0	0	0	0	0	0	0	0	0	0	0	0	0
4037949	1	0	26	2016-03-10 11:40:11	0	0	0	0	0	0	0	1	0	0	2016-03-10	0	2017-03-07	1	2016-05-10	1	1	1	1	0	0	0	0	0	0	0	1	0	0	0	0	0	0	0	0	0	0	0	0	0	0	0	0	0	1
4047612	0	1	31	2014-07-10 11:33:48	0	0	0	0	0	0	0	0	0	1	2014-07-16	0	2015-04-17	1	08.01.2015	1	1	1	1	0	0	0	0	0	0	0	1	0	0	0	0	0	0	0	0	0	0	0	0	0	0	0	0	0	0
4063310	0	1	42	2016-09-27 12:59:42	1	1	0	0	0	0	0	0	0	0	0	1	0	0	0	0	0	0	0	0	0	0	0	0	0	0	1	0	0	0	0	1	0	0	0	0	0	0	0	0	0	0	0	0	0
4066054	0	1	17	2014-09-02 14:08:09	1	1	0	0	0	0	0	0	0	0	2014-09-23	0	0	1	0	1	1	1	1	0	0	0	0	0	0	0	1	0	0	0	0	0	0	0	0	1	1	0	0	0	0	0	0	0	0
4084920	0	1	19	2017-07-06 11:16:41	0	0	0	0	0	0	0	0	0	1	2017-07-06	0	2018-01-08	1	2017-12-11	1	1	1	1	0	0	0	0	0	0	0	1	0	0	0	0	0	0	0	0	0	0	0	0	0	0	0	0	0	0
4090970	1	0		2016-08-01 12:27:56	0	0	0	0	0	0	0	0	0	1	2016-08-12	0	2017-09-07	1	2016-10-17	1	1	1	1	0	0	0	0	0	0	1	0	0	0	0	0	0	0	0	0	0	0	0	0	0	0	0	0	0	0
4109407	1	0	37	2018-03-02 13:39:10	0	0	0	0	0	0	0	0	0	1	2018-04-19	0	2018-10-19	1	2018-09-20	1	1	1	1	0	0	0	0	0	0	0	1	0	0	0	0	0	0	0	0	0	0	0	0	0	0	0	0	0	0
4117237	0	1	25	2016-11-10 14:01:52	0	0	0	0	0	0	0	0	0	1	2016-11-21	0	2017-08-31	1	2017-02-14	1	1	1	1	0	0	0	0	0	0	0	1	0	0	0	0	0	0	0	0	0	0	0	0	0	0	0	0	0	0
4117826	0	1	40	2016-03-03 11:34:13	0	0	0	0	0	0	0	0	1	0	2016-03-25	0	2016-12-22	1	2016-05-13	1	1	1	1	0	0	0	0	0	0	1	0	0	0	0	0	0	0	0	0	0	0	0	0	1	0	0	0	0	0
4137128	0	1	13	2015-05-07 14:10:16	0	0	0	0	1	0	0	1	0	1	2015-06-19	0	0	1	0	1	1	1	1	0	0	0	0	0	0	0	1	0	0	0	0	0	0	0	0	0	0	0	0	0	0	0	0	0	0
4154361	1	0	28	2015-06-05 11:47:20	0	0	0	0	0	0	0	0	0	1	2015-06-16	0	0	1	2015-08-11	1	1	1	1	0	0	0	0	0	0	0	1	0	0	0	0	0	0	0	0	0	0	0	0	0	0	0	0	0	0
4162313	1	0	72	2016-02-04 11:27:55	1	1	0	0	0	0	0	0	0	0	2016-02-04	0	2017-04-13	1	0	1	1	1	1	0	0	0	0	0	0	0	1	0	0	0	0	1	0	1	0	0	1	0	0	0	0	0	0	0	0
4169091	0	1	54	2015-07-24 13:59:23	1	0	1	0	1	0	1	0	0	0	2015-08-05	0	2016-08-05	0	2016-01-11	1	1	1	0	1	0	0	0	0	0	0	1	0	0	0	0	0	0	0	0	0	0	0	0	0	0	0	0	0	0
4184149	0	1	26	2015-09-21 11:24:07	1	1	0	0	0	0	0	0	0	0	2015-09-30	0	0	0	0	0	0	0	0	0	0	0	0	0	0	0	1	0	0	0	0	0	0	1	0	0	0	0	0	0	0	0	0	0	0
4194962	1	0	27	2015-10-21	0	0	0	0	0	0	1	0	0	0	2015-10-21	0	2017-03-13	1	2016-11-03	1	1	1	1	0	0	0	0	0	0	0	1	0	0	0	0	0	0	1	0	0	0	0	0	0	0	0	0	0	0
4206652	0	1	20	2017-05-30 15:33:54	0	0	0	0	0	0	1	0	0	0	2017-05-31	0	0	1	0	1	1	1	1	0	0	0	0	0	0	0	1	0	0	0	0	0	0	0	0	0	1	0	0	0	0	0	0	0	0
4236722	0	1	49	2016-02-11	0	0	0	0	0	0	0	0	0	1	2016-02-27	0	2016-09-01	1	2016-06-09	1	1	1	1	0	0	0	0	0	0	0	1	0	0	0	0	0	0	0	0	0	0	0	0	0	0	0	0	0	0
4255987	0	1	20	2016-05-30 14:46:25	0	0	0	0	0	0	0	0	0	1	2016-06-10	0	2016-12-10	1	2016-08-10	1	1	1	1	0	0	0	0	0	0	1	0	0	0	0	0	0	0	0	0	0	1	0	0	0	0	0	0	0	0
4263111	1	0	81	01.04.2016	0	0	0	0	0	0	1	0	0	0	2016-04-06	0	0	1	0	1	1	1	1	0	0	0	0	0	0	0	1	0	0	0	0	1	0	0	0	1	1	0	0	0	0	0	0	0	0
4267793	1	0	28	2016-07-07 11:47:17	1	0	0	0	1	0	1	0	0	0	2016-07-15	0	2017-04-01	0	2017-01-17	1	1	1	0	1	0	0	0	0	0	0	1	0	0	0	0	0	0	0	0	0	0	0	0	0	0	0	0	0	0
4272082	0	1	56	2017-08-04 12:11:21	0	0	0	1	0	0	0	0	0	0	2017-08-19	0	0	0	0	1	1	0	1	1	0	0	0	0	0	0	1	1	0	0	1	0	1	0	0	1	0	0	0	1	0	0	0	1	0
4280863	1	0	20	2016-10-28 12:30:02	1	1	0	0	0	0	0	0	0	0	2016-11-03	0	0	1	0	1	1	1	1	0	0	0	0	0	0	0	1	0	0	0	0	0	0	0	0	0	0	0	0	0	0	0	0	0	0
4286311	0	1	65	2017-09-22 14:14:35	1	1	0	0	0	0	0	0	0	0	2017-09-22	0	0	1	0	1	1	1	1	0	0	0	0	0	0	0	1	0	0	0	0	0	0	1	1	0	0	0	0	0	0	0	0	0	0
4287322	0	1	18	2016-09-09 14:09:11	0	0	0	0	0	0	0	0	0	1	2016-10-06	0	2017-06-01	1	0	1	1	1	1	0	0	0	0	0	0	0	1	0	0	0	0	0	0	0	0	0	0	0	0	0	0	0	0	0	0
4288189	1	0	23	2016-08-31 12:06:26	0	0	0	0	0	0	0	0	0	1	2016-09-09	0	2017-03-18	1	2016-11-18	1	1	1	1	0	0	0	0	0	0	1	0	0	0	0	0	0	0	0	0	0	1	0	0	0	0	0	0	0	0
4297322	1	0	25	2016-09-01 13:50:07	0	0	0	0	0	0	0	0	0	1	2016-09-01	0	2017-04-04	1	2016-12-05	1	1	1	1	0	0	0	0	0	0	0	1	0	0	0	0	0	0	0	0	0	1	0	0	0	0	0	0	0	0
4301203	0	1	16	2016-10-25 11:19:08	0	0	0	0	0	0	1	0	0	0	2016-10-29	0	2017-07-24	1	2016-12-05	1	1	1	1	0	0	0	0	0	0	0	1	0	0	0	0	0	0	0	0	0	0	0	0	0	0	0	0	0	0
4303260	0	1	21	2016-09-15 10:46:02	0	0	0	0	0	0	1	0	0	0	2016-11-08	0	2017-05-08	1	2017-03-22	1	1	1	1	0	0	0	0	0	0	0	1	0	0	0	0	0	0	0	0	0	0	0	0	0	0	0	0	0	0
4310212	0	1	25	2016-11-02 14:11:15	1	0	0	0	1	0	0	1	0	0	2016-11-09	0	2017-12-01	1	2017-03-10	1	1	1	1	0	0	0	0	0	0	0	1	0	0	0	0	0	0	0	0	0	0	0	0	0	0	0	0	0	0
4319730	0	1	19	2016-11-10 12:12:40	1	1	0	0	0	0	0	0	0	0	2016-11-30	0	0	1	0	1	1	1	1	0	0	0	0	0	0	0	1	0	0	0	0	0	0	0	0	0	1	0	0	0	0	0	0	0	0
4328053	0	1	66	2018-04-11 13:38:48	1	1	0	0	0	0	0	0	0	0	2018-04-14	0	0	1	0	1	1	1	1	0	0	0	0	0	0	0	1	0	0	0	0	1	0	0	0	0	1	0	0	0	0	0	0	0	0
4331929	0	1	49	2017-09-20 13:54:48	1	1	0	0	0	0	0	0	0	0	2017-09-25	0	2018-03-20	1	2017-12-12	1	1	1	1	0	0	0	0	0	0	0	1	0	0	0	0	0	0	1	0	0	0	0	0	1	1	0	0	0	0
4338681	0	1	32	2017-01-13 11:53:56	1	1	0	0	0	0	0	0	0	0	2017-01-18	1	0	0	0	0	0	0	0	0	0	0	0	0	0	1	0	0	0	0	0	0	0	1	0	1	1	1	0	0	0	0	0	0	0
4340163	0	1	41	2017-02-16 09:29:43	0	0	0	0	0	0	0	0	0	1	2017-03-09	0	2017-09-09	1	2017-05-09	1	1	1	1	0	0	0	0	0	0	0	1	0	0	0	0	0	0	0	0	0	0	0	0	0	0	0	0	0	0
4355390	1	0	18	2018-03-06 10:22:20	0	0	0	0	0	0	1	0	0	0	2018-03-12	0	2019-01-28	1	2018-06-25	1	1	1	1	0	0	0	0	0	0	0	1	0	0	0	0	0	0	0	0	0	0	0	0	0	0	0	0	0	0
4357899	0	1	72	2017-03-14 10:57:58	1	1	0	0	0	0	0	0	0	0	2017-03-15	0	2017-12-01	1	0	1	1	1	1	0	0	0	0	0	0	0	1	0	0	0	0	1	0	1	1	0	1	0	1	0	0	0	0	0	0
4364793	0	1	41	2017-06-14 14:06:42	0	0	0	0	0	0	0	1	0	0	2017-06-16	0	0	0	0	0	0	1	1	1	0	0	0	0	1	0	1	0	0	0	0	0	0	0	0	0	0	0	0	0	0	0	0	0	0
4367696	0	1	62	2017-08-24 09:17:04	1	1	0	0	0	0	0	0	0	0	0	1	0	0	0	0	0	0	0	0	0	0	0	0	0	0	1	1	0	0	0	0	0	0	0	0	0	0	0	0	0	0	0	0	0
4380881	0	1	19	2017-05-31 12:25:12	0	0	0	0	1	0	1	1	0	0	2017-06-04	0	2018-03-02	1	2017-12-16	1	1	1	1	0	0	0	0	0	0	0	1	0	0	0	0	0	0	0	0	0	0	0	0	0	0	0	0	0	0
4382768	0	1	31	2017-06-08 13:24:56	1	0	0	0	1	0	1	0	0	0	2017-06-09	0	0	1	0	1	1	1	1	0	0	0	0	0	0	0	1	0	0	0	0	0	0	0	0	0	0	0	0	0	0	0	0	0	0
4387462	0	1	22	2017-06-22 13:01:41	1	1	0	0	0	0	0	0	0	0	2017-06-24	0	0	0	0	1	1	1	0	1	0	0	0	0	0	0	1	0	0	0	0	0	0	0	0	0	0	0	0	0	0	0	0	0	0
4392266	0	1	43	2017-07-10 13:18:04	1	1	0	0	0	0	0	0	0	0	2017-07-12	0	0	0	2017-11-03	1	0	1	0	1	0	0	0	1	0	0	1	0	0	0	1	0	0	1	0	0	1	1	0	0	0	0	0	0	0
4399364	0	1	70	2017-08-07 10:10:44	1	1	0	0	0	0	0	0	0	0	2017-08-10	0	0	0	0	0	1	1	0	0	0	0	0	0	1	0	1	0	0	0	0	0	0	0	0	0	1	0	0	0	0	0	0	1	0
4410542	1	0	22	2017-10-24 11:50:23	0	0	0	0	1	0	0	1	0	1	2017-10-24	0	0	1	0	1	1	1	1	0	0	0	0	0	0	0	1	0	0	0	0	0	0	0	0	0	1	1	0	0	0	0	0	0	0
4415675	1	0	61	2017-10-05 11:02:28	0	0	0	0	0	0	1	0	0	0	2017-10-06	0	2018-10-01	1	2017-12-27	1	1	1	1	0	0	0	0	0	0	0	1	0	0	0	0	1	0	0	0	0	0	0	0	0	0	0	0	0	0
4416005	0	1	24	2017-10-10 11:59:45	1	1	0	0	0	0	0	0	0	0	0	1	0	0	0	0	0	0	0	0	0	0	0	0	0	0	1	0	0	0	0	0	0	1	0	0	0	0	0	0	0	0	0	0	0
4426398	0	1	20	2017-11-14 11:07:28	1	0	0	0	1	0	0	0	0	1	2017-11-18	0	0	1	0	1	1	1	1	0	0	0	0	0	1	0	1	0	0	0	0	0	0	0	0	0	0	0	0	0	0	0	0	0	0
4430380	0	1	37	2017-11-27 09:00:51	1	1	0	0	0	0	0	0	0	0	2017-11-27	0	2018-12-01	0	0	1	1	0	0	0	0	0	0	0	1	0	1	1	0	0	1	0	0	0	0	0	1	0	0	0	0	0	0	0	0
4439652	0	1	54	2018-01-19 14:19:19	1	1	0	0	0	0	0	0	0	0	0	1	0	0	0	0	0	0	0	0	0	0	0	0	0	0	1	0	0	0	1	0	0	1	0	0	0	0	0	0	0	0	0	0	0
4452904	1	0	45	2018-02-08 13:53:30	1	0	0	0	1	0	0	0	0	1	2018-03-06	0	2018-09-13	1	2018-05-29	1	1	1	1	0	0	0	0	0	0	0	1	0	0	0	0	0	0	0	0	0	0	0	0	0	0	0	0	0	0
4463728	0	1	20	2018-04-16 12:05:01	1	0	1	0	1	0	0	0	0	0	2018-05-03	0	0	1	2018-06-12	1	1	1	1	0	0	0	0	0	0	0	1	0	0	0	0	0	0	0	0	0	0	0	0	0	0	0	0	0	0
4463834	0	1	20	2018-03-13 14:34:31	1	1	0	0	0	0	0	0	0	0	2018-03-14	0	0	1	0	1	1	1	1	0	0	0	0	0	0	0	1	0	0	0	0	0	0	0	0	0	0	0	0	0	0	0	0	0	0
4478339	0	1	42	2018-05-08 13:09:40	1	0	0	0	1	0	0	0	0	1	2018-05-29	0	0	1	0	1	1	1	1	0	0	0	0	0	0	0	1	0	0	0	0	0	0	0	0	0	1	1	0	0	0	0	0	0	0
1016253	0	1	67	2011-10-17	1	1	0	0	0	0	0	0	0	0	0	1	0	0	0	0	0	0	0	0	0	0	0	0	0	1	0	0	0	0	1	0	0	1	0	0	1	0	1	0	0	0	0	0	0
1148542	1	0	52	2008-01-28 15:40:00	0	0	0	0	0	0	0	0	0	0	0	1	0	0	0	0	0	0	0	0	0	0	0	0	0	1	0	0	0	0	0	0	0	0	0	1	0	0	0	0	0	0	0	0	0
2324640	1	0	66	2011-04-09 12:31:00	1	1	0	0	0	0	0	0	0	0	0	1	0	0	0	0	0	0	0	0	0	0	0	0	0	0	1	1	0	0	0	0	0	0	0	0	0	0	0	0	0	0	0	0	1
1237405	1	0	46	2007-06-13 14:34:00	0	0	0	0	0	0	0	0	0	0	0	1	0	0	0	0	0	0	0	0	0	0	0	0	0	1	0	0	0	0	0	0	0	0	0	0	0	0	0	0	0	0	0	0	0
1211375	1	0	18	2000-10-30 15:10:00	0	0	0	0	0	0	0	0	1	0	0	1	0	0	0	0	0	0	0	0	0	0	0	0	0	1	0	0	0	0	0	0	0	0	0	0	1	0	0	1	0	0	0	0	0
1447927	1	0	55	2004-10-21 13:19:00	0	0	0	0	0	0	0	0	0	0	0	1	0	0	0	0	0	0	0	0	0	0	0	0	0	1	0	0	0	0	0	1	0	0	0	0	0	0	0	0	0	0	0	0	0
3621040	0	1	46	2012-11-13 15:35:00	0	0	0	0	0	0	0	0	0	0	0	1	0	0	0	0	0	0	0	0	0	0	0	0	0	0	1	1	0	0	1	0	0	0	0	0	1	0	0	0	1	0	0	0	0
3830942	0	1	51	2012-12-27 08:00:00	0	0	0	0	0	0	0	0	0	0	0	1	0	0	0	0	0	0	0	0	0	0	0	0	0	0	1	1	0	0	0	0	0	1	0	0	1	0	0	0	0	0	0	0	0
3852183	0	1	33	2016-10-28 12:30:31	0	0	0	0	0	0	1	0	0	0	2016-11-04	0	2017-08-08	1	2017-01-26	1	1	1	1	0	0	0	0	0	0	0	1	0	0	0	0	0	0	0	0	0	0	0	0	0	0	0	0	0	0
[truncated: 8 more columns]

## Sheet: Legende
Epidemiologic Parameters:		value measurement	includes "unknowns" in "0/no"-value?
PatID	Patient ID	code	0
PatFem	Patient female	nominal	0
PatMale	Patient male	nominal	0
PatAge	Patient age	metric	0
DiagDate	Date of TB diagnosis	date	0
Localization:
LocPulm	Including the lung	yes / no	0
LocPulmOnly	→subgroup: only in the lung	yes / no	0
LocSecPulmMil	secondary interest (too few patients), →subgroup: severe TB of the lung	yes / no	0
LocBrain	including the brain	yes / no	0
LocAll	in many organs	yes / no	0
LocSecPleur	secondary interest (too few patients): incl. ribcage	yes / no	0
LocSecMusc	secondary interest (too few patients): incl. muscles and bones	yes / no	0
LocSecGI	secondary interest (too few patients): incl. gastro-intestinal	yes / no	0
LocSecRenUro	secondary interest (too few patients): incl. kidneys and urologic ducts	yes / no	0
LocSecLymph	secondary interest (common co-location): incl. lymph nodes	yes / no	0
Therapy:
ThDateStart	therapy start date	date	if 0, then incompliant OR no therapy at all, 3 pat. with date are in ThDifficult
ThDifficult	therapy difficulties, e.g. no compliance, negligence, lost records, no information	yes / no	0
ThDateEnd	therapy end dates	date	yes, many unknown therapy end dates written as "0"
ThStandard	standard therapy consisting of INH, RMP, EMB and PZA	yes / no	0
ThStandardReduc	standard therapy, usual reduction, date of reduction	date	yes, many unknown therapy reduction dates written as "0"
ThStandardINH	isoniacid, part of standard therapy	yes / no	no, but rarely, therapy dates may vary from start date
ThStandardRMP	rifampicin, part of standard therapy	yes / no	no, but rarely, therapy dates may vary from start date
ThStandardEMB	ethambutol, part of standard therapy	yes / no	no, but rarely, therapy dates may vary from start date
ThStandardPZA	pyrazinamid, part of standard therapy	yes / no	no, but rarely, therapy dates may vary from start date
ThAlterMoxi	moxifloxacin, alternative treatment	yes / no	no, but rarely, therapy dates may vary from start date
ThAlterAmic	amicacin, alternative treatment	yes / no	no, but rarely, therapy dates may vary from start date
ThAlterClari	clarithromycin, alternative treatment	yes / no	no, but rarely, therapy dates may vary from start date
ThAlterCarbapeneme	carbapeneme antibiotics, alternative treatment	yes / no	no, but rarely, therapy dates may vary from start date
ThAlterRifabutin	rifabutin, alternative treatment	yes / no	no, but rarely, therapy dates may vary from start date
ThAlterOther	diverse, very rare, alternative treatments (other antibiotics)	yes / no	no, but rarely, therapy dates may vary from start date
Severity:
SevMild	mild episode, managed as out-patient case	ordinal scale mild-moderate-severe	0
SevMod	moderate episode, managed as in-patient case	ordinal scale mild-moderate-severe	0
SevModNeuro	with neurological damage incl. coma, managed as in-patient or ICU case	additional info as yes / no	0
SevSevere	severe episode, managed as ICU (=intensive care unit) case	ordinal scale mild-moderate-severe	0
SevSevereComa	with comatose state, managed as ICU (=intensive care unit) case	additional info as yes / no	0
Comorbidities (Groups, see left):
ComCardio	ALL cardiologic diseases (exclusive of ComRR)	yes / no	0
ComRR	"Only" high blood pressure (= exclusive of ComCardio and ComKHK)	yes / no	0
ComKHK	Coronary heart disease and heart attack	yes / no	0
ComPulm	ALL pulmonary diseases	yes / no	0
ComPulmCOPD	COPD ("smoker's lung")	yes / no	0
ComNeuro	ALL neurologic diseases	yes / no	0
ComInfect	ALL infectuous diseases (including HIV + Hepatitis)	yes / no	0
ComHIV	HIV serology positive	yes / no	0
ComHepC	Hepatitis C serology positive	yes / no	0
ComNephro	ALL nephrologic (kidney) diseases	yes / no	0
ComImSupp	ALL immune suppressive effects (incl. TX)	yes / no	0
ComImSuppTX	transplant patient (lung or kidney)	yes / no	0
ComImSuppTXLuTX	lung transplant patient	yes / no	0
ComDM	diabetes patient	yes / no	0
ComGI	gastro-intestinal diseases	yes / no	0
ComMalign	malignant / oncologic diseases (ALL)	yes / no	0
ComHypoth	hypothyreosis (Mb. Hashimoto or after a thyroidectomy), common	yes / no	0
Comhyperth	hyperthyreosis (Mb. Basedow), rare	yes / no	0
ComEndoOther	other endocrinologic diseases (Vitamin D deficiency etc.)	yes / no	0
Death and Date Last Seen:
LastDate	last date, on which the patient was seen by medical professionals	date	0
LastDead	if 1, patient has died on that date	yes / no	0
LastDeadTB	if 1, patient has died directly from tuberculosis	yes / no	0
Shortcuts:
TB	manifest tuberculosis
HypoNA	hyponatremia
severe, moderate, mild	severity scale depending on Sodium parameter
	' 135-130 mild, 129-120 moderate, <119 severe
SIAD	subtype of hyponatremia, depending on urine parameters
severe, moderate, mild	same severity scale
